# Supplementary material for: Biosynthetic potential of uncultured Antarctic soil bacteria revealed through long-read metagenomic sequencing
Source: ISME J. 2021 Jul 12;16(1):101–11. doi: 10.1038/s41396-021-01052-3 (PMC8692599; doi:10.1038/s41396-021-01052-3)
Supplement: Supplementary file 2 — Table of all BGCs with taxonomy, binning, coverage and BiG-SLICE results [file 41396_2021_1052_MOESM2_ESM.txt]

AS_cluster_name	name	bin	length	contig_edge	completeness	contamination	N50	size	P_final	C_final	O_final	F_final	G_final	S_final	P_gtdb	C_gtdb	O_gtdb	F_gtdb	G_gtdb	S_gtdb	phylum	class	order	family	genus	species	final_product	coverage	distance
c01179_contig_...region001	contig_23406:1.0-38371.0_pilon_pilon_pilon_pilon_pilon_pilon	NA	12373	True	NA	NA	NA	NA	Acidobacteriota	Blastocatellia	Pyrinomonadales	Pyrinomonadaceae	not classified	not classified	not classified	not classified	not classified	not classified	not classified	not classified	Acidobacteriota	Blastocatellia	Pyrinomonadales	Pyrinomonadaceae	not classified	not classified	lassopeptide	10.4314052602768	1330
c00530_contig_...region001	contig_3477:1.0-300501.0_pilon_pilon_pilon_pilon_pilon_pilon	NA	22622	False	NA	NA	NA	NA	Actinobacteriota	Acidimicrobiia	not classified	not classified	not classified	not classified	not classified	not classified	not classified	not classified	not classified	not classified	Actinobacteriota	Acidimicrobiia	not classified	not classified	not classified	not classified	terpene	16.6528163823789	1008
c01830_scaffol...region001	scaffold_45328:1.0-964596.0_pilon_pilon_pilon_pilon_pilon_pilon	bin.11	43393	False	96.84	3.04	1128856	5034857	Verrucomicrobiota	Verrucomicrobiae	Chthoniobacterales	not classified	not classified	not classified	Verrucomicrobiota	Verrucomicrobiae	Chthoniobacterales	not classified	not classified	not classified	Verrucomicrobiota	Verrucomicrobiae	not classified	not classified	not classified	not classified	T1PKS	16.7775521489164	1375
c00880_contig_...region001	contig_25696:1.0-153541.0_pilon_pilon_pilon_pilon_pilon_pilon	NA	20534	False	NA	NA	NA	NA	Verrucomicrobiota	Verrucomicrobiae	Chthoniobacterales	UBA10450	not classified	not classified	not classified	not classified	not classified	not classified	not classified	not classified	Verrucomicrobiota	Verrucomicrobiae	Chthoniobacterales	UBA10450	not classified	not classified	terpene	7.45145580634269	879
c00767_contig_...region001	contig_22904:1.0-359174.0_pilon_pilon_pilon_pilon_pilon_pilon	bin.59	106753	False	64.81	1.642	359915	4400001	Bacteroidota	Bacteroidia	Chitinophagales	Chitinophagaceae	Palsa-955	not classified	Bacteroidota	Bacteroidia	Chitinophagales	Chitinophagaceae	Palsa-955	not classified	Bacteroidota	Bacteroidia	Chitinophagales	Chitinophagaceae	not classified	not classified	NRPS	8.02609505022019	1563
c01610_contig_...region001	contig_9904:1.0-224144.0_pilon_pilon_pilon_pilon_pilon_pilon	bin.63	34110	True	81.75	0	224724	1976163	Chloroflexota_A	Ellin6529	QHBO01	QHBO01	not classified	not classified	Chloroflexota_A	Ellin6529	QHBO01	QHBO01	not classified	not classified	Chloroflexota_A	Ellin6529	QHBO01	QHBO01	QHBO01	QHBO01 sp003243965	NRPS-like	24.0424743240597	1466
c01656_contig_...region001	contig_3608:1.0-96390.0_pilon_pilon_pilon_pilon_pilon_pilon	NA	10852	False	NA	NA	NA	NA	Proteobacteria	Alphaproteobacteria	Rhizobiales	Methyloligellaceae	Methyloceanibacter	not classified	not classified	not classified	not classified	not classified	not classified	not classified	Proteobacteria	Alphaproteobacteria	Rhizobiales	Methyloligellaceae	Methyloceanibacter	not classified	bacteriocin	18.2090759092819	620
c00473_contig_...region001	contig_22588:1.0-356608.0_pilon_pilon_pilon_pilon_pilon_pilon	NA	20752	False	NA	NA	NA	NA	Acidobacteriota	Blastocatellia	Pyrinomonadales	Pyrinomonadaceae	not classified	not classified	not classified	not classified	not classified	not classified	not classified	not classified	Acidobacteriota	Blastocatellia	Pyrinomonadales	Pyrinomonadaceae	not classified	not classified	terpene	9.29904259996136	907
c01220_contig_...region001	contig_11305:1.0-110788.0_pilon_pilon_pilon_pilon_pilon_pilon	NA	35218	True	NA	NA	NA	NA	Proteobacteria	Gammaproteobacteria	UBA7966	UBA7966	USCg-Taylor	USCg-Taylor sp002007425	not classified	not classified	not classified	not classified	not classified	not classified	Proteobacteria	Gammaproteobacteria	UBA7966	UBA7966	USCg-Taylor	USCg-Taylor sp002007425	arylpolyene	52.1182754983366	1339
c00953_contig_...region001	contig_3311:1.0-78881.0_pilon_pilon_pilon_pilon_pilon_pilon	NA	30263	False	NA	NA	NA	NA	Acidobacteriota	Blastocatellia	Pyrinomonadales	Pyrinomonadaceae	not classified	not classified	not classified	not classified	not classified	not classified	not classified	not classified	Acidobacteriota	Blastocatellia	Pyrinomonadales	Pyrinomonadaceae	not classified	not classified	lassopeptide	15.5878898339409	1373
c01777_contig_...region001	contig_4794:1.0-23969.0_pilon_pilon_pilon_pilon_pilon_pilon	NA	24155	True	NA	NA	NA	NA	Actinobacteriota	Actinobacteria	Mycobacteriales	Pseudonocardiaceae	not classified	not classified	not classified	not classified	not classified	not classified	not classified	not classified	Actinobacteriota	Actinobacteria	Mycobacteriales	Pseudonocardiaceae	not classified	not classified	NRPS	7.69008486855723	1204
c00420_contig_...region001_1	contig_18449:1.0-32002.0_pilon_pilon_pilon_pilon_pilon_pilon	NA	32212	True	NA	NA	NA	NA	Proteobacteria	Gammaproteobacteria	UBA7966	UBA7966	USCg-Taylor	USCg-Taylor sp002007425	not classified	not classified	not classified	not classified	not classified	not classified	Proteobacteria	Gammaproteobacteria	UBA7966	UBA7966	USCg-Taylor	USCg-Taylor sp002007425	arylpolyene	11.998168384453	1088
c01766_scaffol...region001	scaffold_2940:1.0-440659.0_pilon_pilon_pilon_pilon_pilon_pilon	NA	43177	False	NA	NA	NA	NA	Acidobacteriota	Vicinamibacteria	Vicinamibacterales	not classified	not classified	not classified	not classified	not classified	not classified	not classified	not classified	not classified	Acidobacteriota	Vicinamibacteria	Vicinamibacterales	not classified	not classified	not classified	NRPS-like	9.84412141035691	1185
c00782_contig_...region001	contig_2830:1.0-26369.0_pilon_pilon_pilon_pilon_pilon_pilon	NA	19543	True	NA	NA	NA	NA	Proteobacteria	Gammaproteobacteria	not classified	not classified	not classified	not classified	not classified	not classified	not classified	not classified	not classified	not classified	Proteobacteria	Gammaproteobacteria	not classified	not classified	not classified	not classified	terpene	5.03768531442152	964
c00290_contig_...region001	contig_12314:1.0-97422.0_pilon_pilon_pilon_pilon_pilon_pilon	NA	29949	False	NA	NA	NA	NA	not classified	not classified	not classified	not classified	not classified	not classified	not classified	not classified	not classified	not classified	not classified	not classified	not classified	not classified	not classified	not classified	not classified	not classified	lassopeptide	10.6792068046731	761
c00661_contig_...region001	contig_44066:1.0-65916.0_pilon_pilon_pilon_pilon_pilon_pilon	NA	24820	False	NA	NA	NA	NA	Chloroflexota_A	Ellin6529	P2-11E	P2-11E	UBA4735	UBA4735 sp002404155	not classified	not classified	not classified	not classified	not classified	not classified	Chloroflexota_A	Ellin6529	P2-11E	P2-11E	UBA4735	UBA4735 sp002404155	lassopeptide	8.56880206837116	1072
c01704_contig_...region001	contig_36125:1.0-29159.0_pilon_pilon_pilon_pilon_pilon_pilon	NA	17129	True	NA	NA	NA	NA	Proteobacteria	Gammaproteobacteria	UBA7966	UBA7966	USCg-Taylor	USCg-Taylor sp002007425	not classified	not classified	not classified	not classified	not classified	not classified	Proteobacteria	Gammaproteobacteria	UBA7966	UBA7966	USCg-Taylor	USCg-Taylor sp002007425	phenazine	42.1975216772357	856
c01600_contig_...region001	contig_3387:1.0-560711.0_pilon_pilon_pilon_pilon_pilon_pilon	bin.57	60330	False	88.15	1.535	560344	4084934	Proteobacteria	Gammaproteobacteria	Burkholderiales	Burkholderiaceae	Rhizobacter	not classified	Proteobacteria	Gammaproteobacteria	Burkholderiales	Burkholderiaceae	Rhizobacter	not classified	Proteobacteria	Gammaproteobacteria	Burkholderiales	Burkholderiaceae	not classified	not classified	acyl_amino_acids	16.3985533886327	1359
c01473_contig_...region001	contig_54739:1.0-36047.0_pilon_pilon_pilon_pilon_pilon_pilon	NA	15396	True	NA	NA	NA	NA	Verrucomicrobiota	Verrucomicrobiae	not classified	not classified	not classified	not classified	not classified	not classified	not classified	not classified	not classified	not classified	Verrucomicrobiota	Verrucomicrobiae	not classified	not classified	not classified	not classified	terpene	7.95313839940247	566
c00668_contig_...region001	contig_46487:1.0-60064.0_pilon_pilon_pilon_pilon_pilon_pilon	NA	23355	False	NA	NA	NA	NA	Acidobacteriota	not classified	not classified	not classified	not classified	not classified	not classified	not classified	not classified	not classified	not classified	not classified	Acidobacteriota	not classified	not classified	not classified	not classified	not classified	lassopeptide	8.06843037522141	1339
c00806_contig_...region001	contig_10863:1.0-245980.0_pilon_pilon_pilon_pilon_pilon_pilon	bin.100	20669	False	61.64	2.432	247494	2615904	Actinobacteriota	Actinobacteria	Frankiales	Frankiaceae	not classified	not classified	Actinobacteriota	Actinobacteria	Frankiales	Frankiaceae	not classified	not classified	Actinobacteriota	Actinobacteria	not classified	not classified	not classified	not classified	terpene	16.1299239160475	1344
c01144_contig_...region001_1	contig_11226:1.0-297018.0_pilon_pilon_pilon_pilon_pilon_pilon	NA	41383	False	NA	NA	NA	NA	Acidobacteriota	Vicinamibacteria	Vicinamibacterales	not classified	not classified	not classified	not classified	not classified	not classified	not classified	not classified	not classified	Acidobacteriota	Vicinamibacteria	Vicinamibacterales	not classified	not classified	not classified	T1PKS	9.84724473937722	1376
c00725_contig_...region001	contig_4896:1.0-103556.0_pilon_pilon_pilon_pilon_pilon_pilon	NA	40831	False	NA	NA	NA	NA	Actinobacteriota	Acidimicrobiia	not classified	not classified	not classified	not classified	not classified	not classified	not classified	not classified	not classified	not classified	Actinobacteriota	Acidimicrobiia	not classified	not classified	not classified	not classified	other	38.2165178142706	1262
c00077_contig_...region001	contig_2713:1.0-488446.0_pilon_pilon_pilon_pilon_pilon_pilon	bin.62	45764	False	77.17	3.738	489550	3803287	Proteobacteria	Gammaproteobacteria	Burkholderiales	Burkholderiaceae	Herminiimonas	not classified	Proteobacteria	Gammaproteobacteria	Burkholderiales	Burkholderiaceae	Herminiimonas	not classified	Proteobacteria	Gammaproteobacteria	Burkholderiales	Burkholderiaceae	not classified	not classified	other_hybrid	7.55866407925646	1600
c00672_contig_...region001	contig_18725:1.0-173267.0_pilon_pilon_pilon_pilon_pilon_pilon	bin.40	70616	False	89.03	1.724	1031226	4287441	Bacteroidota	Bacteroidia	Chitinophagales	Chitinophagaceae	Palsa-955	not classified	Bacteroidota	Bacteroidia	Chitinophagales	Chitinophagaceae	Palsa-955	not classified	Bacteroidota	Bacteroidia	Chitinophagales	Chitinophagaceae	not classified	not classified	NRPS	16.6920061566487	1875
c00075_contig_...region001	contig_59548:1997.0-18164.0_pilon_pilon_pilon_pilon_pilon_pilon	NA	16289	True	NA	NA	NA	NA	not classified	not classified	not classified	not classified	not classified	not classified	not classified	not classified	not classified	not classified	not classified	not classified	not classified	not classified	not classified	not classified	not classified	not classified	NRPS	14.509239363988	379
c01752_contig_...region001	contig_806:1.0-70676.0_pilon_pilon_pilon_pilon_pilon_pilon	NA	18705	True	NA	NA	NA	NA	Proteobacteria	Gammaproteobacteria	not classified	not classified	not classified	not classified	not classified	not classified	not classified	not classified	not classified	not classified	Proteobacteria	Gammaproteobacteria	not classified	not classified	not classified	not classified	terpene	48.2824523526973	985
c00958_contig_...region001	contig_3979:1.0-75693.0_pilon_pilon_pilon_pilon_pilon_pilon	NA	12495	True	NA	NA	NA	NA	Chloroflexota	Anaerolineae	Anaerolineales	envOPS12	not classified	not classified	not classified	not classified	not classified	not classified	not classified	not classified	Chloroflexota	Anaerolineae	Anaerolineales	envOPS12	not classified	not classified	terpene	5.76030636643107	775
c00335_contig_...region001	contig_24819:1.0-388364.0_pilon_pilon_pilon_pilon_pilon_pilon	NA	42571	False	NA	NA	NA	NA	Actinobacteriota	Thermoleophilia	Solirubrobacterales	not classified	not classified	not classified	not classified	not classified	not classified	not classified	not classified	not classified	Actinobacteriota	Thermoleophilia	Solirubrobacterales	not classified	not classified	not classified	NRPS-like	9.43577391183702	1579
c01696_contig_...region001	contig_5023:1.0-135533.0_pilon_pilon_pilon_pilon_pilon_pilon	NA	31867	True	NA	NA	NA	NA	Actinobacteriota	Actinobacteria	Propionibacteriales	Nocardioidaceae	Nocardioides	not classified	not classified	not classified	not classified	not classified	not classified	not classified	Actinobacteriota	Actinobacteria	Propionibacteriales	Nocardioidaceae	Nocardioides	not classified	T3PKS	5.65716156948165	1163
c01723_contig_...region001	contig_4070:1.0-84731.0_pilon_pilon_pilon_pilon_pilon_pilon	NA	10399	False	NA	NA	NA	NA	Proteobacteria	Gammaproteobacteria	Burkholderiales	not classified	not classified	not classified	not classified	not classified	not classified	not classified	not classified	not classified	Proteobacteria	Gammaproteobacteria	Burkholderiales	not classified	not classified	not classified	bacteriocin	11.8474606181104	837
c00713_contig_...region001_2	contig_53768:1.0-171789.0_pilon_pilon_pilon_pilon_pilon_pilon	bin.61	41077	False	53.36	1.724	170617	3151660	Actinobacteriota	Actinobacteria	Actinomycetales	not classified	not classified	not classified	Actinobacteriota	Actinobacteria	Actinomycetales	not classified	not classified	not classified	Actinobacteriota	Actinobacteria	not classified	not classified	not classified	not classified	T3PKS	11.6621595709446	1457
c00986_contig_...region001	contig_35297:1.0-528792.0_pilon_pilon_pilon_pilon_pilon_pilon	bin.96	20936	False	95.5	2.197	689720	2933794	Gemmatimonadota	Gemmatimonadetes	Gemmatimonadales	GWC2-71-9	Palsa-1233	not classified	Gemmatimonadota	Gemmatimonadetes	Gemmatimonadales	GWC2-71-9	Palsa-1233	not classified	Gemmatimonadota	Gemmatimonadetes	Gemmatimonadales	GWC2-71-9	Palsa-1233	Palsa-1233 sp003169895	terpene	30.8192740079831	1203
c00297_contig_...region001_1	contig_12323:1.0-42334.0_pilon_pilon_pilon_pilon_pilon_pilon	NA	34308	True	NA	NA	NA	NA	Proteobacteria	Alphaproteobacteria	Sphingomonadales	Sphingomonadaceae	ErythrobacterA	ErythrobacterA sp001678665	not classified	not classified	not classified	not classified	not classified	not classified	Proteobacteria	Alphaproteobacteria	Sphingomonadales	Sphingomonadaceae	ErythrobacterA	ErythrobacterA sp001678665	T3PKS	11.4677763951823	1240
c01458_contig_...region001	contig_9729:1.0-77830.0_pilon_pilon_pilon_pilon_pilon_pilon	NA	12270	True	NA	NA	NA	NA	Chloroflexota	Anaerolineae	Anaerolineales	envOPS12	UBA12294	not classified	not classified	not classified	not classified	not classified	not classified	not classified	Chloroflexota	Anaerolineae	Anaerolineales	envOPS12	UBA12294	not classified	terpene	7.84870418529574	814
c01151_contig_...region001	contig_3334:1.0-388883.0_pilon_pilon_pilon_pilon_pilon_pilon	NA	52660	False	NA	NA	NA	NA	Proteobacteria	Gammaproteobacteria	not classified	not classified	not classified	not classified	not classified	not classified	not classified	not classified	not classified	not classified	Proteobacteria	Gammaproteobacteria	not classified	not classified	not classified	not classified	NRPS	10.8419145421719	1447
c00663_contig_...region001	contig_55911:1.0-35533.0_pilon_pilon_pilon_pilon_pilon_pilon	NA	27210	True	NA	NA	NA	NA	Proteobacteria	Gammaproteobacteria	Xanthomonadales	Xanthomonadaceae	not classified	not classified	not classified	not classified	not classified	not classified	not classified	not classified	Proteobacteria	Gammaproteobacteria	Xanthomonadales	Xanthomonadaceae	not classified	not classified	arylpolyene	6.68860560453754	1242
c01405_contig_...region001_1	contig_49844:1.0-37845.0_pilon_pilon_pilon_pilon_pilon_pilon	NA	38385	True	NA	NA	NA	NA	not classified	not classified	not classified	not classified	not classified	not classified	not classified	not classified	not classified	not classified	not classified	not classified	not classified	not classified	not classified	not classified	not classified	not classified	acyl_amino_acids	3.87278884981112	927
c00319_contig_...region001_2	contig_12346:1.0-33982.0_pilon_pilon_pilon_pilon_pilon_pilon	NA	23314	True	NA	NA	NA	NA	not classified	not classified	not classified	not classified	not classified	not classified	not classified	not classified	not classified	not classified	not classified	not classified	not classified	not classified	not classified	not classified	not classified	not classified	other	15.7312617481203	566
c01603_contig_...region001	contig_9898:1.0-120250.0_pilon_pilon_pilon_pilon_pilon_pilon	NA	44655	False	NA	NA	NA	NA	Verrucomicrobiota	Verrucomicrobiae	Pedosphaerales	not classified	not classified	not classified	not classified	not classified	not classified	not classified	not classified	not classified	Verrucomicrobiota	Verrucomicrobiae	Pedosphaerales	not classified	not classified	not classified	NRPS	5.76084706112501	1056
c00075_contig_...region001_1	contig_29790:1.0-40873.0_pilon_pilon_pilon_pilon_pilon_pilon	NA	12419	True	NA	NA	NA	NA	Cyanobacteria	Cyanobacteriia	Cyanobacteriales	Nostocaceae	Nostoc	not classified	not classified	not classified	not classified	not classified	not classified	not classified	Cyanobacteria	Cyanobacteriia	Cyanobacteriales	Nostocaceae	Nostoc	not classified	terpene	8.69841533031717	805
c01358_contig_...region001	contig_44952:1.0-60972.0_pilon_pilon_pilon_pilon_pilon_pilon	NA	42076	False	NA	NA	NA	NA	Actinobacteriota	Actinobacteria	Mycobacteriales	Pseudonocardiaceae	not classified	not classified	not classified	not classified	not classified	not classified	not classified	not classified	Actinobacteriota	Actinobacteria	Mycobacteriales	Pseudonocardiaceae	not classified	not classified	arylpolyene	9.89710276731194	1763
c01477_contig_...region004	contig_15536:1.0-1440034.0_pilon_pilon_pilon_pilon_pilon_pilon	bin.34	53011	False	95.54	1.143	990805	6904799	Proteobacteria	Gammaproteobacteria	Pseudomonadales	Pseudomonadaceae	Pseudomonas_E	Pseudomonas_E sp001705835	Proteobacteria	Gammaproteobacteria	Pseudomonadales	Pseudomonadaceae	Pseudomonas_E	Pseudomonas_E sp001705835	Proteobacteria	Gammaproteobacteria	Pseudomonadales	Pseudomonadaceae	Pseudomonas_E	not classified	NRPS	21.6712547517967	1041
c00689_contig_...region001	contig_32769:1.0-59315.0_pilon_pilon_pilon_pilon_pilon_pilon	bin.29	27563	False	60.52	0	59661	4994111	Acidobacteriota	Acidobacteriae	Bryobacterales	Bryobacteraceae	not classified	not classified	Acidobacteriota	Acidobacteriae	Bryobacterales	Bryobacteraceae	not classified	not classified	Acidobacteriota	Acidobacteriae	Bryobacterales	Bryobacteraceae	not classified	not classified	terpene	7.79874624964382	1338
c00501_contig_...region001	contig_2506:1.0-600923.0_pilon_pilon_pilon_pilon_pilon_pilon	bin.33	21793	False	94.95	1.163	384155	2738865	Gemmatimonadota	Gemmatimonadetes	not classified	not classified	not classified	not classified	Gemmatimonadota	Gemmatimonadetes	not classified	not classified	not classified	not classified	not classified	not classified	not classified	not classified	not classified	not classified	terpene	46.1910096105883	1079
c01096_contig_...region001	contig_11170:13.0-122477.0_pilon_pilon_pilon_pilon_pilon_pilon	NA	14345	True	NA	NA	NA	NA	Proteobacteria	Gammaproteobacteria	Burkholderiales	Burkholderiaceae	not classified	not classified	not classified	not classified	not classified	not classified	not classified	not classified	Proteobacteria	Gammaproteobacteria	Burkholderiales	Burkholderiaceae	not classified	not classified	terpene	9.4561150492952	588
c01183_contig_...region001	contig_58706:1.0-46288.0_pilon_pilon_pilon_pilon_pilon_pilon	NA	32452	True	NA	NA	NA	NA	Myxococcota	Polyangia	not classified	not classified	not classified	not classified	not classified	not classified	not classified	not classified	not classified	not classified	Myxococcota	Polyangia	not classified	not classified	not classified	not classified	arylpolyene	13.2613520840393	1090
c00339_contig_...region001	contig_43650:1.0-25088.0_pilon_pilon_pilon_pilon_pilon_pilon	NA	10159	False	NA	NA	NA	NA	Chloroflexota_A	Ellin6529	QHBO01	QHBO01	QHBO01	QHBO01 sp003243965	not classified	not classified	not classified	not classified	not classified	not classified	Chloroflexota_A	Ellin6529	QHBO01	QHBO01	QHBO01	QHBO01 sp003243965	ectoine	11.2401800165805	881
c01011_contig_...region001_1	contig_17043:1.0-103867.0_pilon_pilon_pilon_pilon_pilon_pilon	NA	36804	True	NA	NA	NA	NA	Actinobacteriota	not classified	not classified	not classified	not classified	not classified	not classified	not classified	not classified	not classified	not classified	not classified	Actinobacteriota	not classified	not classified	not classified	not classified	not classified	NRPS	9.15719747915306	1463
c01175_contig_...region001	contig_4006:1.0-40733.0_pilon_pilon_pilon_pilon_pilon_pilon	NA	22834	True	NA	NA	NA	NA	not classified	not classified	not classified	not classified	not classified	not classified	not classified	not classified	not classified	not classified	not classified	not classified	not classified	not classified	not classified	not classified	not classified	not classified	NRPS-like	3.84308721923975	590
c00996_contig_...region001	contig_25852:1.0-239670.0_pilon_pilon_pilon_pilon_pilon_pilon	NA	54398	False	NA	NA	NA	NA	Proteobacteria	Gammaproteobacteria	Xanthomonadales	Xanthomonadaceae	not classified	not classified	not classified	not classified	not classified	not classified	not classified	not classified	Proteobacteria	Gammaproteobacteria	Xanthomonadales	Xanthomonadaceae	not classified	not classified	NRPS	7.17863357545403	1230
c01469_contig_...region001	contig_56897:1.0-60060.0_pilon_pilon_pilon_pilon_pilon_pilon	NA	34091	True	NA	NA	NA	NA	Actinobacteriota	Actinobacteria	Propionibacteriales	Nocardioidaceae	Nocardioides	not classified	not classified	not classified	not classified	not classified	not classified	not classified	Actinobacteriota	Actinobacteria	Propionibacteriales	Nocardioidaceae	Nocardioides	not classified	T3PKS	7.77473691232635	1326
c00458_contig_...region001_1	contig_3468:1.0-122857.0_pilon_pilon_pilon_pilon_pilon_pilon	bin.64	10384	False	76.67	8.95	118653	1957623	Chloroflexota_A	Ellin6529	QHBO01	QHBO01	not classified	not classified	Chloroflexota_A	Ellin6529	QHBO01	QHBO01	not classified	not classified	Chloroflexota_A	Ellin6529	QHBO01	QHBO01	QHBO01	QHBO01 sp003243965	ectoine	21.818867802056	691
c01806_contig_...region001	contig_15892:1.0-359217.0_pilon_pilon_pilon_pilon_pilon_pilon	bin.102	22672	False	66.47	2.611	227260	10791384	Acidobacteriota	Acidobacteriae	20CM-2-55-15	not classified	not classified	not classified	Acidobacteriota	Acidobacteriae	20CM-2-55-15	not classified	not classified	not classified	Acidobacteriota	not classified	not classified	not classified	not classified	not classified	lassopeptide	8.77215154759857	1429
c00177_contig_...region001_1	contig_10185:1.0-53892.0_pilon_pilon_pilon_pilon_pilon_pilon	NA	12831	True	NA	NA	NA	NA	Actinobacteriota	Actinobacteria	not classified	not classified	not classified	not classified	not classified	not classified	not classified	not classified	not classified	not classified	Actinobacteriota	Actinobacteria	not classified	not classified	not classified	not classified	terpene	11.1798617161288	725
c00107_contig_...region001	contig_2446:1.0-259537.0_pilon_pilon_pilon_pilon_pilon_pilon	bin.21	41083	False	87.8	0.492	256823	3353834	Bacteroidota	Bacteroidia	Chitinophagales	Chitinophagaceae	Flavisolibacter_B	not classified	Bacteroidota	Bacteroidia	Chitinophagales	Chitinophagaceae	Flavisolibacter_B	not classified	Bacteroidota	Bacteroidia	Chitinophagales	Chitinophagaceae	not classified	not classified	T3PKS	19.9056479145305	1046
c00529_contig_...region001	contig_43901:1.0-23210.0_pilon_pilon_pilon_pilon_pilon_pilon	NA	23501	True	NA	NA	NA	NA	Actinobacteriota	Actinobacteria	not classified	not classified	not classified	not classified	not classified	not classified	not classified	not classified	not classified	not classified	Actinobacteriota	Actinobacteria	not classified	not classified	not classified	not classified	NRPS	8.45500191481214	1370
c01310_contig_...region004	contig_2148:1.0-2658156.0_pilon_pilon_pilon_pilon_pilon_pilon	bin.71	63452	False	85.17	4.109	1218759	8778864	Verrucomicrobiota	Verrucomicrobiae	Opitutales	Opitutaceae	Opitutus	not classified	Verrucomicrobiota	Verrucomicrobiae	Opitutales	Opitutaceae	Opitutus	not classified	Verrucomicrobiota	Verrucomicrobiae	Opitutales	Opitutaceae	not classified	not classified	NRPS	11.365884961835	1436
c00083_contig_...region001	contig_2015:1.0-306697.0_pilon_pilon_pilon_pilon_pilon_pilon	NA	71829	False	NA	NA	NA	NA	Actinobacteriota	Thermoleophilia	not classified	not classified	not classified	not classified	not classified	not classified	not classified	not classified	not classified	not classified	Actinobacteriota	Thermoleophilia	not classified	not classified	not classified	not classified	T2PKS	20.1370816163656	2448
c01138_contig_...region001	contig_40015:1.0-72102.0_pilon_pilon_pilon_pilon_pilon_pilon	bin.51	10405	False	85.24	0.963	145839	6557706	Proteobacteria	Gammaproteobacteria	Burkholderiales	Burkholderiaceae	Achromobacter	Achromobacter sp001299435	Proteobacteria	Gammaproteobacteria	Burkholderiales	Burkholderiaceae	Achromobacter	Achromobacter sp001299435	Proteobacteria	Gammaproteobacteria	Burkholderiales	Burkholderiaceae	Achromobacter	not classified	ectoine	20.6879053848914	847
c01162_contig_...region001	contig_47127:1.0-15510.0_pilon_pilon_pilon_pilon_pilon_pilon	bin.48	15513	True	60.62	1.086	37579	3727139	Proteobacteria	Alphaproteobacteria	Rhizobiales	Rhizobiaceae	Ochrobactrum_A	Ochrobactrum_A pituitosum	Proteobacteria	Alphaproteobacteria	Rhizobiales	Rhizobiaceae	Ochrobactrum_A	Ochrobactrum_A pituitosum	Proteobacteria	Alphaproteobacteria	Rhizobiales	Rhizobiaceae	Ochrobactrum_A	not classified	acyl_amino_acids	20.4023077418939	928
c00800_contig_...region001_2	contig_25564:1.0-89549.0_pilon_pilon_pilon_pilon_pilon_pilon	NA	10246	False	NA	NA	NA	NA	Proteobacteria	Gammaproteobacteria	Burkholderiales	not classified	not classified	not classified	not classified	not classified	not classified	not classified	not classified	not classified	Proteobacteria	Gammaproteobacteria	Burkholderiales	not classified	not classified	not classified	bacteriocin	4.72006447481728	443
c00039_contig_...region001_1	contig_12031:1.0-12830.0_pilon_pilon_pilon_pilon_pilon_pilon	NA	12967	True	NA	NA	NA	NA	not classified	not classified	not classified	not classified	not classified	not classified	not classified	not classified	not classified	not classified	not classified	not classified	not classified	not classified	not classified	not classified	not classified	not classified	terpene	4.41983496568212	890
c01857_contig_...region001	contig_617:1.0-269406.0_pilon_pilon_pilon_pilon_pilon_pilon	NA	26785	False	NA	NA	NA	NA	Actinobacteriota	Thermoleophilia	Solirubrobacterales	not classified	not classified	not classified	not classified	not classified	not classified	not classified	not classified	not classified	Actinobacteriota	Thermoleophilia	Solirubrobacterales	not classified	not classified	not classified	betalactone	9.52305856183744	1173
c00559_contig_...region001	contig_8771:1.0-52124.0_pilon_pilon_pilon_pilon_pilon_pilon	NA	22910	False	NA	NA	NA	NA	Acidobacteriota	Blastocatellia	Pyrinomonadales	Pyrinomonadaceae	not classified	not classified	not classified	not classified	not classified	not classified	not classified	not classified	Acidobacteriota	Blastocatellia	Pyrinomonadales	Pyrinomonadaceae	not classified	not classified	lassopeptide	10.7603551969231	1232
c01309_contig_...region001	contig_56702:1.0-417051.0_pilon_pilon_pilon_pilon_pilon_pilon	NA	40360	False	NA	NA	NA	NA	BdellovibrionotaB	UBA2361	not classified	not classified	not classified	not classified	not classified	not classified	not classified	not classified	not classified	not classified	BdellovibrionotaB	UBA2361	not classified	not classified	not classified	not classified	T3PKS	5.02198224887413	1192
c01501_contig_...region001	contig_7787:1.0-277093.0_pilon_pilon_pilon_pilon_pilon_pilon	NA	46931	True	NA	NA	NA	NA	Proteobacteria	Gammaproteobacteria	Enterobacterales	Enterobacteriaceae	Serratia	not classified	not classified	not classified	not classified	not classified	not classified	not classified	Proteobacteria	Gammaproteobacteria	Enterobacterales	Enterobacteriaceae	Serratia	not classified	NRPS	15.1134347822954	1054
c00950_contig_...region001	contig_25788:1.0-17496.0_pilon_pilon_pilon_pilon_pilon_pilon	NA	13857	True	NA	NA	NA	NA	Proteobacteria	Alphaproteobacteria	Sphingomonadales	Sphingomonadaceae	not classified	not classified	not classified	not classified	not classified	not classified	not classified	not classified	Proteobacteria	Alphaproteobacteria	Sphingomonadales	Sphingomonadaceae	not classified	not classified	terpene	6.31367384333486	828
c00447_contig_...region001_1	contig_24984:1.0-51856.0_pilon_pilon_pilon_pilon_pilon_pilon	NA	35941	True	NA	NA	NA	NA	Actinobacteriota	Thermoleophilia	not classified	not classified	not classified	not classified	not classified	not classified	not classified	not classified	not classified	not classified	Actinobacteriota	Thermoleophilia	not classified	not classified	not classified	not classified	NRPS	8.0718525282502	860
c01397_contig_...region001	contig_38079:1.0-81516.0_pilon_pilon_pilon_pilon_pilon_pilon	NA	39902	True	NA	NA	NA	NA	Verrucomicrobiota	Verrucomicrobiae	Opitutales	Opitutaceae	Opitutus	not classified	not classified	not classified	not classified	not classified	not classified	not classified	Verrucomicrobiota	Verrucomicrobiae	Opitutales	Opitutaceae	Opitutus	not classified	arylpolyene	9.94507603540169	1596
c00904_contig_...region001_1	contig_21052:1.0-126833.0_pilon_pilon_pilon_pilon_pilon_pilon	NA	41236	False	NA	NA	NA	NA	Actinobacteriota	Actinobacteria	not classified	not classified	not classified	not classified	not classified	not classified	not classified	not classified	not classified	not classified	Actinobacteriota	Actinobacteria	not classified	not classified	not classified	not classified	T3PKS	5.94056088779901	1027
c01575_contig_...region001	contig_52472:1.0-122733.0_pilon_pilon_pilon_pilon_pilon_pilon	NA	22746	True	NA	NA	NA	NA	not classified	not classified	not classified	not classified	not classified	not classified	not classified	not classified	not classified	not classified	not classified	not classified	not classified	not classified	not classified	not classified	not classified	not classified	NRPS	7.39374471407195	1558
c00019_contig_...region001_1	contig_40888:1.0-11452.0_pilon_pilon_pilon_pilon_pilon_pilon	NA	11481	True	NA	NA	NA	NA	Cyanobacteria	Cyanobacteriia	not classified	not classified	not classified	not classified	not classified	not classified	not classified	not classified	not classified	not classified	Cyanobacteria	Cyanobacteriia	not classified	not classified	not classified	not classified	NRPS	39.9852800278721	468
c00187_contig_...region001	contig_29936:1.0-81139.0_pilon_pilon_pilon_pilon_pilon_pilon	NA	10849	False	NA	NA	NA	NA	Actinobacteriota	Thermoleophilia	Solirubrobacterales	Solirubrobacteraceae	not classified	not classified	not classified	not classified	not classified	not classified	not classified	not classified	Actinobacteriota	Thermoleophilia	Solirubrobacterales	Solirubrobacteraceae	not classified	not classified	bacteriocin	14.2494284266594	610
c01045_contig_...region001_1	contig_17089:1.0-50560.0_pilon_pilon_pilon_pilon_pilon_pilon	NA	50764	True	NA	NA	NA	NA	Acidobacteriota	Thermoanaerobaculia	UBA5066	Gp7-AA6	Gp7-AA6	Gp7-AA6 sp003222385	not classified	not classified	not classified	not classified	not classified	not classified	Acidobacteriota	Thermoanaerobaculia	UBA5066	Gp7-AA6	Gp7-AA6	Gp7-AA6 sp003222385	NRPS	4.56445512567962	730
c00495_contig_...region001	contig_6675:1.0-161413.0_pilon_pilon_pilon_pilon_pilon_pilon	NA	21250	False	NA	NA	NA	NA	not classified	not classified	not classified	not classified	not classified	not classified	not classified	not classified	not classified	not classified	not classified	not classified	not classified	not classified	not classified	not classified	not classified	not classified	TfuA-related	12.4933418918837	545
c01679_contig_...region001	contig_798:1.0-188822.0_pilon_pilon_pilon_pilon_pilon_pilon	bin.56	20921	False	70.2	7.432	189674	2857051	Verrucomicrobiota	Verrucomicrobiae	Chthoniobacterales	UBA10450	Palsa-1392	not classified	Verrucomicrobiota	Verrucomicrobiae	Chthoniobacterales	UBA10450	Palsa-1392	not classified	Verrucomicrobiota	Verrucomicrobiae	Chthoniobacterales	UBA10450	Palsa-1392	Palsa-1392 sp003169975	terpene	39.9466136634436	1061
c00271_contig_...region001_1	contig_1028:1.0-243782.0_pilon_pilon_pilon_pilon_pilon_pilon	bin.13	27289	False	56.89	1.724	219638	2613394	Actinobacteriota	Acidimicrobiia	Microtrichales	Ilumatobacteraceae	not classified	not classified	Actinobacteriota	Acidimicrobiia	Microtrichales	Ilumatobacteraceae	not classified	not classified	Actinobacteriota	Acidimicrobiia	Microtrichales	Ilumatobacteraceae	not classified	not classified	betalactone	8.95540737908	1145
c01468_contig_...region001_1	contig_5473:1.0-104123.0_pilon_pilon_pilon_pilon_pilon_pilon	NA	28277	False	NA	NA	NA	NA	not classified	not classified	not classified	not classified	not classified	not classified	not classified	not classified	not classified	not classified	not classified	not classified	not classified	not classified	not classified	not classified	not classified	not classified	lassopeptide	27.0865783012353	593
c00774_contig_...region001	contig_39576:1.0-61227.0_pilon_pilon_pilon_pilon_pilon_pilon	NA	32792	True	NA	NA	NA	NA	Proteobacteria	Alphaproteobacteria	Caulobacterales	Caulobacteraceae	Brevundimonas	Brevundimonas sp002434505	not classified	not classified	not classified	not classified	not classified	not classified	Proteobacteria	Alphaproteobacteria	Caulobacterales	Caulobacteraceae	Brevundimonas	Brevundimonas sp002434505	NRPS	14.0998319547093	1193
c01449_contig_...region001_1	contig_17532:144.0-48345.0_pilon_pilon_pilon_pilon_pilon_pilon	NA	17845	True	NA	NA	NA	NA	Planctomycetota	Phycisphaerae	UBA1161	UBA1161	not classified	not classified	not classified	not classified	not classified	not classified	not classified	not classified	Planctomycetota	Phycisphaerae	UBA1161	UBA1161	not classified	not classified	terpene	13.7208543219827	566
c00233_contig_...region001	contig_55444:1.0-12572.0_pilon_pilon_pilon_pilon_pilon_pilon	NA	12584	True	NA	NA	NA	NA	Actinobacteriota	Actinobacteria	not classified	not classified	not classified	not classified	not classified	not classified	not classified	not classified	not classified	not classified	Actinobacteriota	Actinobacteria	not classified	not classified	not classified	not classified	NRPS	16.9914176732359	436
c00028_contig_...region001	contig_20085:1.0-33340.0_pilon_pilon_pilon_pilon_pilon_pilon	NA	22388	True	NA	NA	NA	NA	Proteobacteria	Gammaproteobacteria	UBA7966	UBA7966	USCg-Taylor	USCg-Taylor sp002007425	not classified	not classified	not classified	not classified	not classified	not classified	Proteobacteria	Gammaproteobacteria	UBA7966	UBA7966	USCg-Taylor	USCg-Taylor sp002007425	arylpolyene	43.140562248996	770
c00956_contig_...region001	contig_23134:1.0-213454.0_pilon_pilon_pilon_pilon_pilon_pilon	bin.53	20792	False	70.37	0.925	705652	918924	Patescibacteria	Saccharimonadia	Saccharimonadales	2-12-FULL-41-12	not classified	not classified	Patescibacteria	Saccharimonadia	Saccharimonadales	2-12-FULL-41-12	not classified	not classified	Patescibacteria	Saccharimonadia	Saccharimonadales	not classified	not classified	not classified	terpene	25.02140459132	1046
c01319_contig_...region001	contig_3132:1.0-161348.0_pilon_pilon_pilon_pilon_pilon_pilon	NA	18362	True	NA	NA	NA	NA	Proteobacteria	Gammaproteobacteria	Burkholderiales	Burkholderiaceae	not classified	not classified	not classified	not classified	not classified	not classified	not classified	not classified	Proteobacteria	Gammaproteobacteria	Burkholderiales	Burkholderiaceae	not classified	not classified	terpene	12.0950507019319	929
c01471_contig_...region001	contig_19621:1.0-48662.0_pilon_pilon_pilon_pilon_pilon_pilon	NA	23422	False	NA	NA	NA	NA	Proteobacteria	Alphaproteobacteria	Sphingomonadales	Sphingomonadaceae	not classified	not classified	not classified	not classified	not classified	not classified	not classified	not classified	Proteobacteria	Alphaproteobacteria	Sphingomonadales	Sphingomonadaceae	not classified	not classified	terpene	10.1147561406059	1203
c01686_contig_...region002	contig_1179:1.0-1416731.0_pilon_pilon_pilon_pilon_pilon_pilon	NA	41698	False	NA	NA	NA	NA	Acidobacteriota	Vicinamibacteria	Vicinamibacterales	UBA2999	12-FULL-67-14b	not classified	not classified	not classified	not classified	not classified	not classified	not classified	Acidobacteriota	Vicinamibacteria	Vicinamibacterales	UBA2999	12-FULL-67-14b	not classified	NRPS-like	11.839052327884	1457
c00800_contig_...region001_1	contig_18877:1.0-428555.0_pilon_pilon_pilon_pilon_pilon_pilon	bin.32	20809	False	57.81	0.054	209003	2417905	Actinobacteriota	Actinobacteria	Actinomycetales	Kineococcaceae	not classified	not classified	Actinobacteriota	Actinobacteria	Actinomycetales	Kineococcaceae	not classified	not classified	Actinobacteriota	Actinobacteria	not classified	not classified	not classified	not classified	terpene	18.5677761855133	808
c00656_contig_...region001_1	contig_147:1.0-91332.0_pilon_pilon_pilon_pilon_pilon_pilon	NA	23580	False	NA	NA	NA	NA	Proteobacteria	Alphaproteobacteria	Sphingomonadales	Sphingomonadaceae	not classified	not classified	not classified	not classified	not classified	not classified	not classified	not classified	Proteobacteria	Alphaproteobacteria	Sphingomonadales	Sphingomonadaceae	not classified	not classified	terpene	16.0331647602717	1239
c00113_contig_...region001_2	contig_2218:1.0-139610.0_pilon_pilon_pilon_pilon_pilon_pilon	NA	29469	False	NA	NA	NA	NA	Actinobacteriota	Thermoleophilia	Solirubrobacterales	not classified	not classified	not classified	not classified	not classified	not classified	not classified	not classified	not classified	Actinobacteriota	Thermoleophilia	Solirubrobacterales	not classified	not classified	not classified	betalactone	7.67190690369101	951
c01074_contig_...region001	contig_11145:1.0-165144.0_pilon_pilon_pilon_pilon_pilon_pilon	NA	60750	False	NA	NA	NA	NA	Proteobacteria	Gammaproteobacteria	Burkholderiales	Burkholderiaceae	not classified	not classified	not classified	not classified	not classified	not classified	not classified	not classified	Proteobacteria	Gammaproteobacteria	Burkholderiales	Burkholderiaceae	not classified	not classified	acyl_amino_acids	11.9871365950744	1650
c00006_contig_...region001_2	contig_40873:1.0-119131.0_pilon_pilon_pilon_pilon_pilon_pilon	NA	21844	False	NA	NA	NA	NA	Acidobacteriota	Vicinamibacteria	Vicinamibacterales	UBA2999	12-FULL-67-14b	not classified	not classified	not classified	not classified	not classified	not classified	not classified	Acidobacteriota	Vicinamibacteria	Vicinamibacterales	UBA2999	12-FULL-67-14b	not classified	terpene	7.85229509157755	1194
c00025_contig_...region001_1	contig_1002:1.0-1892577.0_pilon_pilon_pilon_pilon_pilon_pilon	bin.76	20858	False	86.7	1.116	859977	4961275	Bacteroidota	Bacteroidia	Chitinophagales	Saprospiraceae	not classified	not classified	Bacteroidota	Bacteroidia	Chitinophagales	Saprospiraceae	not classified	not classified	Bacteroidota	Bacteroidia	Chitinophagales	not classified	not classified	not classified	terpene	15.3074639480218	1108
c01153_contig_...region001	contig_58673:1.0-28581.0_pilon_pilon_pilon_pilon_pilon_pilon	NA	28901	True	NA	NA	NA	NA	Cyanobacteria	Cyanobacteriia	Cyanobacteriales	Nostocaceae	not classified	not classified	not classified	not classified	not classified	not classified	not classified	not classified	Cyanobacteria	Cyanobacteriia	Cyanobacteriales	Nostocaceae	not classified	not classified	NRPS	11.4258330161586	567
c01713_contig_...region001	contig_24071:1.0-47397.0_pilon_pilon_pilon_pilon_pilon_pilon	NA	21779	False	NA	NA	NA	NA	Myxococcota	Polyangia	Polyangiales	Sandaracinaceae	Sandaracinus	Sandaracinus amylolyticus	not classified	not classified	not classified	not classified	not classified	not classified	Myxococcota	Polyangia	Polyangiales	Sandaracinaceae	Sandaracinus	Sandaracinus amylolyticus	terpene	9.11708495222094	1085
c01879_contig_...region001	contig_14014:1.0-106977.0_pilon_pilon_pilon_pilon_pilon_pilon	bin.16	34435	True	56.84	9.277	115990	5053858	Bacteroidota	Bacteroidia	Chitinophagales	Chitinophagaceae	Flavisolibacter_B	not classified	Bacteroidota	Bacteroidia	Chitinophagales	Chitinophagaceae	Flavisolibacter_B	not classified	Bacteroidota	Bacteroidia	Chitinophagales	Chitinophagaceae	not classified	not classified	NRPS	9.80833425751359	810
c01370_contig_...region001	contig_26435:1.0-49001.0_pilon_pilon_pilon_pilon_pilon_pilon	NA	16846	True	NA	NA	NA	NA	Verrucomicrobiota	Verrucomicrobiae	Opitutales	Opitutaceae	not classified	not classified	not classified	not classified	not classified	not classified	not classified	not classified	Verrucomicrobiota	Verrucomicrobiae	Opitutales	Opitutaceae	not classified	not classified	terpene	4.85604735364713	646
c01580_contig_...region001	contig_9870:1.0-150703.0_pilon_pilon_pilon_pilon_pilon_pilon	NA	20906	False	NA	NA	NA	NA	Acidobacteriota	Vicinamibacteria	Vicinamibacterales	2-12-FULL-66-21	not classified	not classified	not classified	not classified	not classified	not classified	not classified	not classified	Acidobacteriota	Vicinamibacteria	Vicinamibacterales	2-12-FULL-66-21	not classified	not classified	terpene	19.8060565590464	1154
c01241_contig_...region001_1	contig_15289:1.0-55782.0_pilon_pilon_pilon_pilon_pilon_pilon	NA	20786	False	NA	NA	NA	NA	Actinobacteriota	Thermoleophilia	Solirubrobacterales	Solirubrobacteraceae	not classified	not classified	not classified	not classified	not classified	not classified	not classified	not classified	Actinobacteriota	Thermoleophilia	Solirubrobacterales	Solirubrobacteraceae	not classified	not classified	terpene	19.293991185639	1003
c00226_contig_...region001_1	contig_2230:1.0-145113.0_pilon_pilon_pilon_pilon_pilon_pilon	NA	20900	False	NA	NA	NA	NA	Verrucomicrobiota	Verrucomicrobiae	Chthoniobacterales	UBA10450	Palsa-1392	Palsa-1392 sp003169975	not classified	not classified	not classified	not classified	not classified	not classified	Verrucomicrobiota	Verrucomicrobiae	Chthoniobacterales	UBA10450	Palsa-1392	Palsa-1392 sp003169975	terpene	23.2898475721255	1205
c00835_contig_...region001	contig_44297:1.0-112466.0_pilon_pilon_pilon_pilon_pilon_pilon	NA	21812	False	NA	NA	NA	NA	Acidobacteriota	Vicinamibacteria	Vicinamibacterales	Vicinamibacteraceae	Luteitalea	not classified	not classified	not classified	not classified	not classified	not classified	not classified	Acidobacteriota	Vicinamibacteria	Vicinamibacterales	Vicinamibacteraceae	Luteitalea	not classified	terpene	4.90991806698446	1157
c00834_contig_...region001	contig_28387:1.0-138376.0_pilon_pilon_pilon_pilon_pilon_pilon	bin.17	43366	True	85.8	0.396	130473	4600391	Proteobacteria	Gammaproteobacteria	Enterobacterales	Enterobacteriaceae	Serratia	Serratia marcescens_B	Proteobacteria	Gammaproteobacteria	Enterobacterales	Enterobacteriaceae	Serratia	Serratia marcescens_B	Proteobacteria	Gammaproteobacteria	Enterobacterales	Enterobacteriaceae	Serratia	not classified	NRPS	17.0492252845194	1108
c00113_contig_...region002	contig_4335:1.0-469488.0_pilon_pilon_pilon_pilon_pilon_pilon	bin.70	31329	False	76.34	8.108	367539	4470774	Verrucomicrobiota	Verrucomicrobiae	Pedosphaerales	AV2	not classified	not classified	Verrucomicrobiota	Verrucomicrobiae	Pedosphaerales	AV2	not classified	not classified	Verrucomicrobiota	Verrucomicrobiae	Pedosphaerales	not classified	not classified	not classified	betalactone	12.7943714430883	1280
c00500_contig_...region001	contig_20616:1.0-54120.0_pilon_pilon_pilon_pilon_pilon_pilon	NA	31235	True	NA	NA	NA	NA	Proteobacteria	Gammaproteobacteria	not classified	not classified	not classified	not classified	not classified	not classified	not classified	not classified	not classified	not classified	Proteobacteria	Gammaproteobacteria	not classified	not classified	not classified	not classified	NRPS	13.9686956839929	655
c01265_contig_...region001	contig_47267:1.0-48998.0_pilon_pilon_pilon_pilon_pilon_pilon	NA	21065	False	NA	NA	NA	NA	Actinobacteriota	Acidimicrobiia	not classified	not classified	not classified	not classified	not classified	not classified	not classified	not classified	not classified	not classified	Actinobacteriota	Acidimicrobiia	not classified	not classified	not classified	not classified	terpene	19.4207535641548	972
c01295_contig_...region002	contig_1138:1.0-623575.0_pilon_pilon_pilon_pilon_pilon_pilon	bin.94	20729	False	66.83	3.382	304311	3128329	Bacteroidota	Bacteroidia	Chitinophagales	Chitinophagaceae	Ferruginibacter	not classified	Bacteroidota	Bacteroidia	Chitinophagales	Chitinophagaceae	Ferruginibacter	not classified	Bacteroidota	Bacteroidia	Chitinophagales	Chitinophagaceae	not classified	not classified	terpene	10.9939072657056	1593
c01098_contig_...region002	contig_13172:1.0-149980.0_pilon_pilon_pilon_pilon_pilon_pilon	NA	20915	False	NA	NA	NA	NA	Actinobacteriota	Actinobacteria	not classified	not classified	not classified	not classified	not classified	not classified	not classified	not classified	not classified	not classified	Actinobacteriota	Actinobacteria	not classified	not classified	not classified	not classified	terpene	13.4520403072932	1288
c00136_contig_...region001_1	contig_1014:1.0-471888.0_pilon_pilon_pilon_pilon_pilon_pilon	bin.82	10840	False	93.54	1.474	231126	3250451	Proteobacteria	Alphaproteobacteria	Sphingomonadales	Sphingomonadaceae	Ga0077559	not classified	Proteobacteria	Alphaproteobacteria	Sphingomonadales	Sphingomonadaceae	Ga0077559	not classified	Proteobacteria	Alphaproteobacteria	Sphingomonadales	Sphingomonadaceae	Ga0077559	not classified	bacteriocin	29.9828011696895	501
c00187_contig_...region001_1	contig_22257:1.0-59468.0_pilon_pilon_pilon_pilon_pilon_pilon	NA	15036	True	NA	NA	NA	NA	Proteobacteria	Alphaproteobacteria	Sphingomonadales	Sphingomonadaceae	not classified	not classified	not classified	not classified	not classified	not classified	not classified	not classified	Proteobacteria	Alphaproteobacteria	Sphingomonadales	Sphingomonadaceae	not classified	not classified	terpene	9.503231229969	1038
c00341_contig_...region001_1	contig_27562:1.0-86657.0_pilon_pilon_pilon_pilon_pilon_pilon	NA	38285	True	NA	NA	NA	NA	Proteobacteria	Gammaproteobacteria	not classified	not classified	not classified	not classified	not classified	not classified	not classified	not classified	not classified	not classified	Proteobacteria	Gammaproteobacteria	not classified	not classified	not classified	not classified	NRPS	12.2884599723104	659
c01724_contig_...region001	contig_59314:1.0-260952.0_pilon_pilon_pilon_pilon_pilon_pilon	bin.1	39773	True	66.37	3.296	128057	5536941	Gemmatimonadota	Gemmatimonadetes	Gemmatimonadales	Gemmatimonadaceae	SCN-70-22	not classified	Gemmatimonadota	Gemmatimonadetes	Gemmatimonadales	Gemmatimonadaceae	SCN-70-22	not classified	Gemmatimonadota	Gemmatimonadetes	Gemmatimonadales	Gemmatimonadaceae	not classified	not classified	arylpolyene	8.1685092383612	2206
c01822_contig_...region001	contig_6148:1.0-76014.0_pilon_pilon_pilon_pilon_pilon_pilon	NA	10489	False	NA	NA	NA	NA	Proteobacteria	Gammaproteobacteria	Burkholderiales	SG8-41	not classified	not classified	not classified	not classified	not classified	not classified	not classified	not classified	Proteobacteria	Gammaproteobacteria	Burkholderiales	SG8-41	not classified	not classified	bacteriocin	7.78784586130622	757
c00671_contig_...region001	contig_12728:1.0-62024.0_pilon_pilon_pilon_pilon_pilon_pilon	NA	20567	False	NA	NA	NA	NA	Elusimicrobiota	Elusimicrobia	F11	F11	not classified	not classified	not classified	not classified	not classified	not classified	not classified	not classified	Elusimicrobiota	Elusimicrobia	F11	F11	not classified	not classified	terpene	4.51048332636589	677
c00917_contig_...region001	contig_584:1.0-45489.0_pilon_pilon_pilon_pilon_pilon_pilon	NA	10596	True	NA	NA	NA	NA	Proteobacteria	Gammaproteobacteria	UBA7966	UBA7966	USCg-Taylor	USCg-Taylor sp002007425	not classified	not classified	not classified	not classified	not classified	not classified	Proteobacteria	Gammaproteobacteria	UBA7966	UBA7966	USCg-Taylor	USCg-Taylor sp002007425	terpene	12.863734963518	1086
c00016_contig_...region001	contig_55210:1.0-48589.0_pilon_pilon_pilon_pilon_pilon_pilon	NA	21378	False	NA	NA	NA	NA	Proteobacteria	Gammaproteobacteria	Burkholderiales	Burkholderiaceae	not classified	not classified	not classified	not classified	not classified	not classified	not classified	not classified	Proteobacteria	Gammaproteobacteria	Burkholderiales	Burkholderiaceae	not classified	not classified	terpene	6.59524346951758	656
c01124_contig_...region002	contig_37732:1.0-468554.0_pilon_pilon_pilon_pilon_pilon_pilon	bin.12	20562	False	71.87	1.798	436639	4902274	Bacteroidota	Bacteroidia	Chitinophagales	Chitinophagaceae	not classified	not classified	Bacteroidota	Bacteroidia	Chitinophagales	Chitinophagaceae	not classified	not classified	Bacteroidota	Bacteroidia	Chitinophagales	Chitinophagaceae	not classified	not classified	terpene	8.20692291963091	987
c00327_contig_...region001	contig_6500:1.0-67512.0_pilon_pilon_pilon_pilon_pilon_pilon	NA	12157	True	NA	NA	NA	NA	Chloroflexota_A	Ellin6529	P2-11E	P2-11E	not classified	not classified	not classified	not classified	not classified	not classified	not classified	not classified	Chloroflexota_A	Ellin6529	P2-11E	P2-11E	not classified	not classified	indole	38.1307615898949	437
c00343_contig_...region001	contig_12373:1.0-8307.0_pilon_pilon_pilon_pilon_pilon_pilon	NA	8387	True	NA	NA	NA	NA	not classified	not classified	not classified	not classified	not classified	not classified	not classified	not classified	not classified	not classified	not classified	not classified	not classified	not classified	not classified	not classified	not classified	not classified	NRPS	11.6620961011089	521
c00630_contig_...region001	contig_10674:1.0-40902.0_pilon_pilon_pilon_pilon_pilon_pilon	NA	23214	True	NA	NA	NA	NA	Proteobacteria	Gammaproteobacteria	UBA7966	UBA7966	USCg-Taylor	USCg-Taylor sp002007425	not classified	not classified	not classified	not classified	not classified	not classified	Proteobacteria	Gammaproteobacteria	UBA7966	UBA7966	USCg-Taylor	USCg-Taylor sp002007425	phosphonate	38.8645535953932	1346
c00155_contig_...region001	contig_41058:1.0-61688.0_pilon_pilon_pilon_pilon_pilon_pilon	NA	26499	True	NA	NA	NA	NA	Proteobacteria	Gammaproteobacteria	Burkholderiales	Burkholderiaceae	not classified	not classified	not classified	not classified	not classified	not classified	not classified	not classified	Proteobacteria	Gammaproteobacteria	Burkholderiales	Burkholderiaceae	not classified	not classified	arylpolyene	6.72422584757386	1239
c00421_contig_...region001_1	contig_16422:1.0-51155.0_pilon_pilon_pilon_pilon_pilon_pilon	NA	41116	False	NA	NA	NA	NA	Proteobacteria	Gammaproteobacteria	UBA7966	UBA7966	USCg-Taylor	USCg-Taylor sp002007425	not classified	not classified	not classified	not classified	not classified	not classified	Proteobacteria	Gammaproteobacteria	UBA7966	UBA7966	USCg-Taylor	USCg-Taylor sp002007425	T1PKS	51.1453136588984	1534
c00324_contig_...region001	contig_55534:1.0-35936.0_pilon_pilon_pilon_pilon_pilon_pilon	NA	35991	True	NA	NA	NA	NA	not classified	not classified	not classified	not classified	not classified	not classified	not classified	not classified	not classified	not classified	not classified	not classified	not classified	not classified	not classified	not classified	not classified	not classified	arylpolyene	4.43594231891306	1862
c00843_contig_...region001_1	contig_10901:1.0-82358.0_pilon_pilon_pilon_pilon_pilon_pilon	NA	20210	False	NA	NA	NA	NA	Proteobacteria	Gammaproteobacteria	Burkholderiales	Burkholderiaceae	not classified	not classified	not classified	not classified	not classified	not classified	not classified	not classified	Proteobacteria	Gammaproteobacteria	Burkholderiales	Burkholderiaceae	not classified	not classified	terpene	8.93236825061767	921
c00356_contig_...region001_1	contig_12387:1.0-159746.0_pilon_pilon_pilon_pilon_pilon_pilon	NA	23714	True	NA	NA	NA	NA	Acidobacteriota	not classified	not classified	not classified	not classified	not classified	not classified	not classified	not classified	not classified	not classified	not classified	Acidobacteriota	not classified	not classified	not classified	not classified	not classified	PKS-like	15.9054170090005	1493
c01467_contig_...region001	contig_1358:1.0-130336.0_pilon_pilon_pilon_pilon_pilon_pilon	bin.17	42846	True	85.8	0.396	130473	4600391	Proteobacteria	Gammaproteobacteria	Enterobacterales	Enterobacteriaceae	Serratia	Serratia marcescens_B	Proteobacteria	Gammaproteobacteria	Enterobacterales	Enterobacteriaceae	Serratia	Serratia marcescens_B	Proteobacteria	Gammaproteobacteria	Enterobacterales	Enterobacteriaceae	Serratia	not classified	NRPS	15.6826393200126	1061
c01312_contig_...region001	contig_11391:1.0-149042.0_pilon_pilon_pilon_pilon_pilon_pilon	NA	23231	False	NA	NA	NA	NA	Proteobacteria	Gammaproteobacteria	not classified	not classified	not classified	not classified	not classified	not classified	not classified	not classified	not classified	not classified	Proteobacteria	Gammaproteobacteria	not classified	not classified	not classified	not classified	terpene	7.20385021449477	1036
c00072_contig_...region001	contig_52928:1.0-34527.0_pilon_pilon_pilon_pilon_pilon_pilon	NA	12614	True	NA	NA	NA	NA	Actinobacteriota	not classified	not classified	not classified	not classified	not classified	not classified	not classified	not classified	not classified	not classified	not classified	Actinobacteriota	not classified	not classified	not classified	not classified	not classified	terpene	16.71981191946	820
c00221_contig_...region001	contig_22294:1.0-175480.0_pilon_pilon_pilon_pilon_pilon_pilon	NA	41197	False	NA	NA	NA	NA	Proteobacteria	Gammaproteobacteria	Burkholderiales	not classified	not classified	not classified	not classified	not classified	not classified	not classified	not classified	not classified	Proteobacteria	Gammaproteobacteria	Burkholderiales	not classified	not classified	not classified	arylpolyene	9.6362855566489	1307
c01022_contig_...region001	contig_23229:1.0-38777.0_pilon_pilon_pilon_pilon_pilon_pilon	bin.47	38548	True	50.72	8.119	74251	4604162	Actinobacteriota	Acidimicrobiia	Microtrichales	Ilumatobacteraceae	Ilumatobacter	not classified	Actinobacteriota	Acidimicrobiia	Microtrichales	Ilumatobacteraceae	Ilumatobacter	not classified	Actinobacteriota	Acidimicrobiia	Microtrichales	Ilumatobacteraceae	not classified	not classified	T3PKS	8.7137703566275	1125
c00750_contig_...region001_1	contig_2548:1.0-83686.0_pilon_pilon_pilon_pilon_pilon_pilon	NA	21784	False	NA	NA	NA	NA	Acidobacteriota	Vicinamibacteria	Vicinamibacterales	Vicinamibacteraceae	Luteitalea	not classified	not classified	not classified	not classified	not classified	not classified	not classified	Acidobacteriota	Vicinamibacteria	Vicinamibacterales	Vicinamibacteraceae	Luteitalea	not classified	terpene	8.55833046205758	961
c00223_contig_...region001	contig_1620:28.0-123941.0_pilon_pilon_pilon_pilon_pilon_pilon	NA	34767	True	NA	NA	NA	NA	Actinobacteriota	Thermoleophilia	Solirubrobacterales	not classified	not classified	not classified	not classified	not classified	not classified	not classified	not classified	not classified	Actinobacteriota	Thermoleophilia	Solirubrobacterales	not classified	not classified	not classified	T3PKS	16.7691464672512	1515
c00905_contig_...region001	contig_10978:1.0-110938.0_pilon_pilon_pilon_pilon_pilon_pilon	bin.90	20843	False	71.38	8.119	154264	2890032	Actinobacteriota	Acidimicrobiia	Microtrichales	UBA8139	not classified	not classified	Actinobacteriota	Acidimicrobiia	Microtrichales	UBA8139	not classified	not classified	Actinobacteriota	Acidimicrobiia	not classified	not classified	not classified	not classified	terpene	28.3703567948363	1305
c01367_contig_...region004	contig_546:1.0-1846315.0_pilon_pilon_pilon_pilon_pilon_pilon	bin.34	20750	False	95.54	1.143	990805	6904799	Proteobacteria	Gammaproteobacteria	Pseudomonadales	Pseudomonadaceae	Pseudomonas_E	Pseudomonas_E sp001705835	Proteobacteria	Gammaproteobacteria	Pseudomonadales	Pseudomonadaceae	Pseudomonas_E	Pseudomonas_E sp001705835	Proteobacteria	Gammaproteobacteria	Pseudomonadales	Pseudomonadaceae	Pseudomonas_E	not classified	CDPS	22.1849365503175	509
c01008_contig_...region001_1	contig_28660:1.0-962030.0_pilon_pilon_pilon_pilon_pilon_pilon	NA	20895	False	NA	NA	NA	NA	Acidobacteriota	Blastocatellia	Pyrinomonadales	Pyrinomonadaceae	OLB17	not classified	not classified	not classified	not classified	not classified	not classified	not classified	Acidobacteriota	Blastocatellia	Pyrinomonadales	Pyrinomonadaceae	OLB17	not classified	terpene	12.251730917438	1004
c01352_contig_...region002	contig_3802:1.0-1127407.0_pilon_pilon_pilon_pilon_pilon_pilon	bin.11	20885	False	96.84	3.04	1128856	5034857	Verrucomicrobiota	Verrucomicrobiae	Chthoniobacterales	not classified	not classified	not classified	Verrucomicrobiota	Verrucomicrobiae	Chthoniobacterales	not classified	not classified	not classified	Verrucomicrobiota	Verrucomicrobiae	Chthoniobacterales	not classified	not classified	not classified	terpene	17.3160916892854	894
c00641_contig_...region001	contig_8855:1.0-58499.0_pilon_pilon_pilon_pilon_pilon_pilon	NA	51731	True	NA	NA	NA	NA	Proteobacteria	Gammaproteobacteria	not classified	not classified	not classified	not classified	not classified	not classified	not classified	not classified	not classified	not classified	Proteobacteria	Gammaproteobacteria	not classified	not classified	not classified	not classified	NRPS	10.6758519177777	1148
c01621_contig_...region001_1	contig_52535:1.0-112616.0_pilon_pilon_pilon_pilon_pilon_pilon	NA	52400	True	NA	NA	NA	NA	Actinobacteriota	Acidimicrobiia	not classified	not classified	not classified	not classified	not classified	not classified	not classified	not classified	not classified	not classified	Actinobacteriota	Acidimicrobiia	not classified	not classified	not classified	not classified	NRPS	10.5286220580307	1094
c00068_contig_...region001	contig_4095:1.0-91459.0_pilon_pilon_pilon_pilon_pilon_pilon	NA	40447	False	NA	NA	NA	NA	Proteobacteria	Alphaproteobacteria	Rhizobiales	Methyloligellaceae	Methyloceanibacter	not classified	not classified	not classified	not classified	not classified	not classified	not classified	Proteobacteria	Alphaproteobacteria	Rhizobiales	Methyloligellaceae	Methyloceanibacter	not classified	T3PKS	14.5491883729709	1272
c00692_contig_...region001	contig_41716:1.0-62107.0_pilon_pilon_pilon_pilon_pilon_pilon	NA	34604	True	NA	NA	NA	NA	Proteobacteria	Gammaproteobacteria	Burkholderiales	not classified	not classified	not classified	not classified	not classified	not classified	not classified	not classified	not classified	Proteobacteria	Gammaproteobacteria	Burkholderiales	not classified	not classified	not classified	arylpolyene	4.87450231184177	1650
c01768_contig_...region001	contig_61425:1.0-34392.0_pilon_pilon_pilon_pilon_pilon_pilon	NA	28997	True	NA	NA	NA	NA	not classified	not classified	not classified	not classified	not classified	not classified	not classified	not classified	not classified	not classified	not classified	not classified	not classified	not classified	not classified	not classified	not classified	not classified	T1PKS	4.89903394032658	1589
c01611_contig_...region001	contig_23939:1.0-130870.0_pilon_pilon_pilon_pilon_pilon_pilon	NA	30468	True	NA	NA	NA	NA	Actinobacteriota	not classified	not classified	not classified	not classified	not classified	not classified	not classified	not classified	not classified	not classified	not classified	Actinobacteriota	not classified	not classified	not classified	not classified	not classified	NRPS-like	10.4940159724893	1216
c00835_contig_...region001_1	contig_35122:1.0-89521.0_pilon_pilon_pilon_pilon_pilon_pilon	NA	10540	False	NA	NA	NA	NA	not classified	not classified	not classified	not classified	not classified	not classified	not classified	not classified	not classified	not classified	not classified	not classified	not classified	not classified	not classified	not classified	not classified	not classified	bacteriocin	5.61362850610606	668
c00825_contig_...region001_1	contig_3963:1.0-226943.0_pilon_pilon_pilon_pilon_pilon_pilon	NA	41140	False	NA	NA	NA	NA	Actinobacteriota	Thermoleophilia	Solirubrobacterales	not classified	not classified	not classified	not classified	not classified	not classified	not classified	not classified	not classified	Actinobacteriota	Thermoleophilia	Solirubrobacterales	not classified	not classified	not classified	T3PKS	12.0595355785496	1556
c01836_contig_...region001	contig_815:1.0-371987.0_pilon_pilon_pilon_pilon_pilon_pilon	NA	40282	False	NA	NA	NA	NA	Proteobacteria	Gammaproteobacteria	Xanthomonadales	Xanthomonadaceae	not classified	not classified	not classified	not classified	not classified	not classified	not classified	not classified	Proteobacteria	Gammaproteobacteria	Xanthomonadales	Xanthomonadaceae	not classified	not classified	arylpolyene	11.6084573386147	1881
c00380_contig_...region002	contig_578:1.0-559826.0_pilon_pilon_pilon_pilon_pilon_pilon	bin.3	42313	False	87.08	8.266	422879	6765030	Proteobacteria	Gammaproteobacteria	UBA7966	UBA7966	not classified	not classified	Proteobacteria	Gammaproteobacteria	UBA7966	UBA7966	not classified	not classified	Proteobacteria	Gammaproteobacteria	not classified	not classified	not classified	not classified	NRPS-like	39.4816591925054	1344
c01092_contig_...region002	contig_9345:3003.0-252511.0_pilon_pilon_pilon_pilon_pilon_pilon	NA	81458	False	NA	NA	NA	NA	Proteobacteria	Gammaproteobacteria	Xanthomonadales	Xanthomonadaceae	Lysobacter	not classified	not classified	not classified	not classified	not classified	not classified	not classified	Proteobacteria	Gammaproteobacteria	Xanthomonadales	Xanthomonadaceae	Lysobacter	not classified	NRPS	8.11701392357019	1347
c00674_contig_...region001	contig_39462:1.0-142862.0_pilon_pilon_pilon_pilon_pilon_pilon	NA	25247	False	NA	NA	NA	NA	Actinobacteriota	Actinobacteria	Propionibacteriales	Nocardioidaceae	not classified	not classified	not classified	not classified	not classified	not classified	not classified	not classified	Actinobacteriota	Actinobacteria	Propionibacteriales	Nocardioidaceae	not classified	not classified	betalactone	8.18183668742059	1360
c00521_contig_...region001	contig_39262:1.0-79616.0_pilon_pilon_pilon_pilon_pilon_pilon	NA	20765	False	NA	NA	NA	NA	Actinobacteriota	Actinobacteria	Propionibacteriales	Nocardioidaceae	Nocardioides	not classified	not classified	not classified	not classified	not classified	not classified	not classified	Actinobacteriota	Actinobacteria	Propionibacteriales	Nocardioidaceae	Nocardioides	not classified	terpene	9.1618870718759	635
c01588_contig_...region001	contig_29504:1.0-99258.0_pilon_pilon_pilon_pilon_pilon_pilon	NA	10090	True	NA	NA	NA	NA	Verrucomicrobiota	Verrucomicrobiae	Verrucomicrobiales	not classified	not classified	not classified	not classified	not classified	not classified	not classified	not classified	not classified	Verrucomicrobiota	Verrucomicrobiae	Verrucomicrobiales	not classified	not classified	not classified	bacteriocin	6.6991622239147	551
c00757_contig_...region001	contig_3286:1.0-25878.0_pilon_pilon_pilon_pilon_pilon_pilon	NA	25467	True	NA	NA	NA	NA	Acidobacteriota	Thermoanaerobaculia	UBA5066	Gp7-AA6	Gp7-AA6	Gp7-AA6 sp003222385	not classified	not classified	not classified	not classified	not classified	not classified	Acidobacteriota	Thermoanaerobaculia	UBA5066	Gp7-AA6	Gp7-AA6	Gp7-AA6 sp003222385	ladderane	10.8299106974641	1155
c00397_contig_...region001	contig_32397:1.0-41795.0_pilon_pilon_pilon_pilon_pilon_pilon	NA	20807	False	NA	NA	NA	NA	Proteobacteria	Gammaproteobacteria	not classified	not classified	not classified	not classified	not classified	not classified	not classified	not classified	not classified	not classified	Proteobacteria	Gammaproteobacteria	not classified	not classified	not classified	not classified	terpene	12.6681729212479	879
c01281_contig_...region001	contig_5449:1.0-265366.0_pilon_pilon_pilon_pilon_pilon_pilon	NA	10471	False	NA	NA	NA	NA	Proteobacteria	Gammaproteobacteria	Burkholderiales	not classified	not classified	not classified	not classified	not classified	not classified	not classified	not classified	not classified	Proteobacteria	Gammaproteobacteria	Burkholderiales	not classified	not classified	not classified	bacteriocin	8.17571476269616	450
c00106_contig_...region001	contig_8303:1.0-132668.0_pilon_pilon_pilon_pilon_pilon_pilon	bin.82	41032	False	93.54	1.474	231126	3250451	Proteobacteria	Alphaproteobacteria	Sphingomonadales	Sphingomonadaceae	Ga0077559	not classified	Proteobacteria	Alphaproteobacteria	Sphingomonadales	Sphingomonadaceae	Ga0077559	not classified	Proteobacteria	Alphaproteobacteria	Sphingomonadales	Sphingomonadaceae	Ga0077559	not classified	T3PKS	35.0637217223554	1333
c01417_contig_...region001_1	contig_54660:1.0-93951.0_pilon_pilon_pilon_pilon_pilon_pilon	NA	20879	False	NA	NA	NA	NA	Verrucomicrobiota	Verrucomicrobiae	Chthoniobacterales	not classified	not classified	not classified	not classified	not classified	not classified	not classified	not classified	not classified	Verrucomicrobiota	Verrucomicrobiae	Chthoniobacterales	not classified	not classified	not classified	terpene	4.43791468197638	536
c01402_contig_...region001	contig_6103:1.0-279480.0_pilon_pilon_pilon_pilon_pilon_pilon	NA	21460	False	NA	NA	NA	NA	Acidobacteriota	Vicinamibacteria	Vicinamibacterales	2-12-FULL-66-21	not classified	not classified	not classified	not classified	not classified	not classified	not classified	not classified	Acidobacteriota	Vicinamibacteria	Vicinamibacterales	2-12-FULL-66-21	not classified	not classified	terpene	7.36575415613542	689
c01767_contig_...region001	contig_11889:1.0-173970.0_pilon_pilon_pilon_pilon_pilon_pilon	NA	51750	False	NA	NA	NA	NA	Acidobacteriota	Vicinamibacteria	Vicinamibacterales	not classified	not classified	not classified	not classified	not classified	not classified	not classified	not classified	not classified	Acidobacteriota	Vicinamibacteria	Vicinamibacterales	not classified	not classified	not classified	NRPS	7.62766519317986	1926
c00507_contig_...region001	contig_871:1.0-333870.0_pilon_pilon_pilon_pilon_pilon_pilon	NA	10849	False	NA	NA	NA	NA	Acidobacteriota	Blastocatellia	Pyrinomonadales	Pyrinomonadaceae	UBA11741	not classified	not classified	not classified	not classified	not classified	not classified	not classified	Acidobacteriota	Blastocatellia	Pyrinomonadales	Pyrinomonadaceae	UBA11741	not classified	bacteriocin	13.84456525293	596
c01640_contig_...region001	contig_33916:1.0-39043.0_pilon_pilon_pilon_pilon_pilon_pilon	NA	15687	True	NA	NA	NA	NA	Acidobacteriota	Thermoanaerobaculia	UBA5066	Gp7-AA6	Gp7-AA6	Gp7-AA6 sp003222385	not classified	not classified	not classified	not classified	not classified	not classified	Acidobacteriota	Thermoanaerobaculia	UBA5066	Gp7-AA6	Gp7-AA6	Gp7-AA6 sp003222385	terpene	3.69986575141214	273
c00208_contig_...region001	contig_34365:1.0-26687.0_pilon_pilon_pilon_pilon_pilon_pilon	NA	26828	True	NA	NA	NA	NA	Bacteroidota	Bacteroidia	not classified	not classified	not classified	not classified	not classified	not classified	not classified	not classified	not classified	not classified	Bacteroidota	Bacteroidia	not classified	not classified	not classified	not classified	NRPS	3.55706724317877	1498
c01385_contig_...region001	contig_4743:1.0-344778.0_pilon_pilon_pilon_pilon_pilon_pilon	bin.9	50340	False	65.61	1.098	319239	2127684	Gemmatimonadota	Gemmatimonadetes	Gemmatimonadales	Gemmatimonadaceae	not classified	not classified	Gemmatimonadota	Gemmatimonadetes	Gemmatimonadales	Gemmatimonadaceae	not classified	not classified	Gemmatimonadota	Gemmatimonadetes	Gemmatimonadales	Gemmatimonadaceae	not classified	not classified	NRPS	43.3918359286515	2124
c00344_contig_...region001	contig_53264:7879.0-121865.0_pilon_pilon_pilon_pilon_pilon_pilon	NA	40573	False	NA	NA	NA	NA	Proteobacteria	Gammaproteobacteria	not classified	not classified	not classified	not classified	not classified	not classified	not classified	not classified	not classified	not classified	Proteobacteria	Gammaproteobacteria	not classified	not classified	not classified	not classified	arylpolyene	7.73636852001074	1551
c01234_contig_...region001	contig_21395:1.0-43734.0_pilon_pilon_pilon_pilon_pilon_pilon	NA	31578	True	NA	NA	NA	NA	Proteobacteria	Alphaproteobacteria	Sphingomonadales	Sphingomonadaceae	not classified	not classified	not classified	not classified	not classified	not classified	not classified	not classified	Proteobacteria	Alphaproteobacteria	Sphingomonadales	Sphingomonadaceae	not classified	not classified	T3PKS	6.32242490492132	596
c01017_contig_...region001	contig_51743:1.0-25980.0_pilon_pilon_pilon_pilon_pilon_pilon	NA	21707	True	NA	NA	NA	NA	Cyanobacteria	Cyanobacteriia	Cyanobacteriales	Nostocaceae	not classified	not classified	not classified	not classified	not classified	not classified	not classified	not classified	Cyanobacteria	Cyanobacteriia	Cyanobacteriales	Nostocaceae	not classified	not classified	terpene	10.6490517952177	865
c00447_contig_...region001	contig_39179:1.0-54251.0_pilon_pilon_pilon_pilon_pilon_pilon	NA	39082	True	NA	NA	NA	NA	Proteobacteria	Alphaproteobacteria	Sphingomonadales	Sphingomonadaceae	not classified	not classified	not classified	not classified	not classified	not classified	not classified	not classified	Proteobacteria	Alphaproteobacteria	Sphingomonadales	Sphingomonadaceae	not classified	not classified	T3PKS	7.20992254322529	1345
c01518_contig_...region001	contig_61158:1.0-74837.0_pilon_pilon_pilon_pilon_pilon_pilon	bin.73	20840	False	53.79	6.98	145196	3289540	Acidobacteriota	Vicinamibacteria	Vicinamibacterales	not classified	not classified	not classified	Acidobacteriota	Vicinamibacteria	Vicinamibacterales	not classified	not classified	not classified	Acidobacteriota	Vicinamibacteria	Vicinamibacterales	not classified	not classified	not classified	terpene	6.88985051140834	738
c01763_contig_...region001_1	contig_15842:12348.0-81015.0_pilon_pilon_pilon_pilon_pilon_pilon	NA	34020	True	NA	NA	NA	NA	Proteobacteria	Gammaproteobacteria	not classified	not classified	not classified	not classified	not classified	not classified	not classified	not classified	not classified	not classified	Proteobacteria	Gammaproteobacteria	not classified	not classified	not classified	not classified	arylpolyene	13.935848782261	1476
c01142_contig_...region001	contig_4469:1.0-150084.0_pilon_pilon_pilon_pilon_pilon_pilon	bin.45	41066	False	73.15	8.969	103658	5819485	Chloroflexota	Anaerolineae	Anaerolineales	envOPS12	UBA12294	not classified	Chloroflexota	Anaerolineae	Anaerolineales	envOPS12	UBA12294	not classified	Chloroflexota	Anaerolineae	Anaerolineales	envOPS12	not classified	not classified	T3PKS	10.5351169897621	1110
c00519_contig_...region001_1	contig_2064:1.0-112230.0_pilon_pilon_pilon_pilon_pilon_pilon	NA	47458	False	NA	NA	NA	NA	Actinobacteriota	Acidimicrobiia	Microtrichales	Ilumatobacteraceae	not classified	not classified	not classified	not classified	not classified	not classified	not classified	not classified	Actinobacteriota	Acidimicrobiia	Microtrichales	Ilumatobacteraceae	not classified	not classified	hglE-KS	11.8557689767233	1844
c01058_contig_...region001	contig_5856:1.0-310064.0_pilon_pilon_pilon_pilon_pilon_pilon	NA	40720	False	NA	NA	NA	NA	Actinobacteriota	Actinobacteria	Mycobacteriales	not classified	not classified	not classified	not classified	not classified	not classified	not classified	not classified	not classified	Actinobacteriota	Actinobacteria	Mycobacteriales	not classified	not classified	not classified	T3PKS	17.0847492620611	1452
c00696_contig_...region001	contig_20832:1.0-112809.0_pilon_pilon_pilon_pilon_pilon_pilon	NA	40459	False	NA	NA	NA	NA	Acidobacteriota	Blastocatellia	Pyrinomonadales	Pyrinomonadaceae	GCA-002050365	not classified	not classified	not classified	not classified	not classified	not classified	not classified	Acidobacteriota	Blastocatellia	Pyrinomonadales	Pyrinomonadaceae	GCA-002050365	not classified	arylpolyene	7.84121648517873	1864
c01331_contig_...region001	contig_33552:1.0-32879.0_pilon_pilon_pilon_pilon_pilon_pilon	NA	32860	True	NA	NA	NA	NA	Proteobacteria	Gammaproteobacteria	UBA7966	UBA7966	USCg-Taylor	USCg-Taylor sp002007425	not classified	not classified	not classified	not classified	not classified	not classified	Proteobacteria	Gammaproteobacteria	UBA7966	UBA7966	USCg-Taylor	USCg-Taylor sp002007425	terpene_hybrid	49.6296104686549	1735
c00610_contig_...region001_1	contig_22729:1.0-70465.0_pilon_pilon_pilon_pilon_pilon_pilon	NA	23782	True	NA	NA	NA	NA	Proteobacteria	Alphaproteobacteria	Sphingomonadales	Sphingomonadaceae	not classified	not classified	not classified	not classified	not classified	not classified	not classified	not classified	Proteobacteria	Alphaproteobacteria	Sphingomonadales	Sphingomonadaceae	not classified	not classified	T3PKS	12.4148683764546	1292
c01697_contig_...region001	contig_15771:1.0-154659.0_pilon_pilon_pilon_pilon_pilon_pilon	bin.102	10858	False	66.47	2.611	227260	10791384	Acidobacteriota	Acidobacteriae	20CM-2-55-15	not classified	not classified	not classified	Acidobacteriota	Acidobacteriae	20CM-2-55-15	not classified	not classified	not classified	not classified	not classified	not classified	not classified	not classified	not classified	bacteriocin	9.01331428829958	896
c01480_contig_...region001	contig_19631:1.0-47725.0_pilon_pilon_pilon_pilon_pilon_pilon	NA	38074	True	NA	NA	NA	NA	not classified	not classified	not classified	not classified	not classified	not classified	not classified	not classified	not classified	not classified	not classified	not classified	not classified	not classified	not classified	not classified	not classified	not classified	NRPS	4.76021121616263	728
c00413_contig_...region001_1	contig_34628:1.0-41893.0_pilon_pilon_pilon_pilon_pilon_pilon	bin.107	32118	False	67.09	2.155	235813	2108578	Actinobacteriota	Thermoleophilia	Solirubrobacterales	70-9	not classified	not classified	Actinobacteriota	Thermoleophilia	Solirubrobacterales	70-9	not classified	not classified	Actinobacteriota	Thermoleophilia	Solirubrobacterales	70-9	not classified	not classified	betalactone	12.9952536551625	1365
c01323_contig_...region001_1	contig_1537:1.0-98664.0_pilon_pilon_pilon_pilon_pilon_pilon	NA	21298	True	NA	NA	NA	NA	Acidobacteriota	Vicinamibacteria	Vicinamibacterales	Vicinamibacteraceae	Luteitalea	not classified	not classified	not classified	not classified	not classified	not classified	not classified	Acidobacteriota	Vicinamibacteria	Vicinamibacterales	Vicinamibacteraceae	Luteitalea	not classified	hglE-KS	10.1901709617737	1191
c01646_contig_...region001	contig_33923:1.0-10024.0_pilon_pilon_pilon_pilon_pilon_pilon	NA	10040	True	NA	NA	NA	NA	not classified	not classified	not classified	not classified	not classified	not classified	not classified	not classified	not classified	not classified	not classified	not classified	not classified	not classified	not classified	not classified	not classified	not classified	NRPS	4.31414342629482	452
c00773_contig_...region001_1	contig_10830:1.0-220116.0_pilon_pilon_pilon_pilon_pilon_pilon	bin.49	49268	False	76.41	4.545	141221	6942353	Bacteroidota	Bacteroidia	Chitinophagales	Chitinophagaceae	UBA2791	not classified	Bacteroidota	Bacteroidia	Chitinophagales	Chitinophagaceae	UBA2791	not classified	Bacteroidota	Bacteroidia	Chitinophagales	Chitinophagaceae	not classified	not classified	arylpolyene	7.04869054174829	1680
c01805_contig_...region001	contig_2200:1.0-1370884.0_pilon_pilon_pilon_pilon_pilon_pilon	bin.71	46093	False	85.17	4.109	1218759	8778864	Verrucomicrobiota	Verrucomicrobiae	Opitutales	Opitutaceae	Opitutus	not classified	Verrucomicrobiota	Verrucomicrobiae	Opitutales	Opitutaceae	Opitutus	not classified	Verrucomicrobiota	Verrucomicrobiae	Opitutales	Opitutaceae	not classified	not classified	arylpolyene	11.7274345435345	1485
c01281_contig_...region001_1	contig_11365:1.0-40809.0_pilon_pilon_pilon_pilon_pilon_pilon	NA	38022	True	NA	NA	NA	NA	Actinobacteriota	Actinobacteria	not classified	not classified	not classified	not classified	not classified	not classified	not classified	not classified	not classified	not classified	Actinobacteriota	Actinobacteria	not classified	not classified	not classified	not classified	T1PKS	6.36622539201798	1453
c00016_contig_...region001_1	contig_14044:1.0-79906.0_pilon_pilon_pilon_pilon_pilon_pilon	bin.16	19496	True	56.84	9.277	115990	5053858	Bacteroidota	Bacteroidia	Chitinophagales	Chitinophagaceae	Flavisolibacter_B	not classified	Bacteroidota	Bacteroidia	Chitinophagales	Chitinophagaceae	Flavisolibacter_B	not classified	Bacteroidota	Bacteroidia	Chitinophagales	not classified	not classified	not classified	LAP	10.6235174988925	1096
c01817_contig_...region001	contig_2423:1.0-110739.0_pilon_pilon_pilon_pilon_pilon_pilon	NA	63738	True	NA	NA	NA	NA	Acidobacteriota	Vicinamibacteria	Vicinamibacterales	not classified	not classified	not classified	not classified	not classified	not classified	not classified	not classified	not classified	Acidobacteriota	Vicinamibacteria	Vicinamibacterales	not classified	not classified	not classified	NRPS_PKS_hybrid	36.1865687795375	2098
c00189_contig_...region001	contig_5968:1.0-454282.0_pilon_pilon_pilon_pilon_pilon_pilon	NA	21125	False	NA	NA	NA	NA	Actinobacteriota	Actinobacteria	Mycobacteriales	Pseudonocardiaceae	not classified	not classified	not classified	not classified	not classified	not classified	not classified	not classified	Actinobacteriota	Actinobacteria	Mycobacteriales	Pseudonocardiaceae	not classified	not classified	terpene	11.4508302919307	990
c01092_contig_...region001	contig_9345:3003.0-252511.0_pilon_pilon_pilon_pilon_pilon_pilon	NA	108060	False	NA	NA	NA	NA	Proteobacteria	Gammaproteobacteria	Xanthomonadales	Xanthomonadaceae	Lysobacter	not classified	not classified	not classified	not classified	not classified	not classified	not classified	Proteobacteria	Gammaproteobacteria	Xanthomonadales	Xanthomonadaceae	Lysobacter	not classified	NRPS	8.11701392357019	1848
c01178_contig_...region001	contig_31154:1.0-89090.0_pilon_pilon_pilon_pilon_pilon_pilon	NA	38550	True	NA	NA	NA	NA	Acidobacteriota	Thermoanaerobaculia	UBA5066	Gp7-AA6	Gp7-AA6	Gp7-AA6 sp003222385	not classified	not classified	not classified	not classified	not classified	not classified	Acidobacteriota	Thermoanaerobaculia	UBA5066	Gp7-AA6	Gp7-AA6	Gp7-AA6 sp003222385	NRPS	9.98735460582022	921
c00362_contig_...region001_1	contig_4132:1.0-145022.0_pilon_pilon_pilon_pilon_pilon_pilon	bin.47	22398	True	50.72	8.119	74251	4604162	Actinobacteriota	Acidimicrobiia	Microtrichales	Ilumatobacteraceae	Ilumatobacter	not classified	Actinobacteriota	Acidimicrobiia	Microtrichales	Ilumatobacteraceae	Ilumatobacter	not classified	Actinobacteriota	Acidimicrobiia	Microtrichales	Ilumatobacteraceae	Ilumatobacter	not classified	hglE-KS	8.90100669987975	1034
c00320_contig_...region001	contig_3010:1.0-531693.0_pilon_pilon_pilon_pilon_pilon_pilon	NA	42742	False	NA	NA	NA	NA	Acidobacteriota	Vicinamibacteria	Vicinamibacterales	2-12-FULL-66-21	not classified	not classified	not classified	not classified	not classified	not classified	not classified	not classified	Acidobacteriota	Vicinamibacteria	Vicinamibacterales	2-12-FULL-66-21	not classified	not classified	T1PKS	12.3168797182058	1409
c01739_contig_...region001	contig_52697:1.0-66946.0_pilon_pilon_pilon_pilon_pilon_pilon	NA	20741	False	NA	NA	NA	NA	Proteobacteria	Alphaproteobacteria	Acetobacterales	Acetobacteraceae	RoseomonasA	not classified	not classified	not classified	not classified	not classified	not classified	not classified	Proteobacteria	Alphaproteobacteria	Acetobacterales	Acetobacteraceae	RoseomonasA	not classified	terpene	5.79161887169097	727
c00390_contig_...region001	contig_10422:1.0-335760.0_pilon_pilon_pilon_pilon_pilon_pilon	bin.58	54500	False	59.61	3.409	139186	6250952	Planctomycetota	UBA1135	UBA2386	UBA2386	UBA2386	not classified	Planctomycetota	UBA1135	UBA2386	UBA2386	UBA2386	not classified	Planctomycetota	UBA1135	UBA2386	UBA2386	not classified	not classified	arylpolyene	7.54532357792446	1838
c00362_contig_...region001	contig_6545:1.0-22434.0_pilon_pilon_pilon_pilon_pilon_pilon	NA	22504	True	NA	NA	NA	NA	not classified	not classified	not classified	not classified	not classified	not classified	not classified	not classified	not classified	not classified	not classified	not classified	not classified	not classified	not classified	not classified	not classified	not classified	NRPS	4.07540881621045	893
c00771_contig_...region001_1	contig_14805:1.0-66179.0_pilon_pilon_pilon_pilon_pilon_pilon	NA	22894	False	NA	NA	NA	NA	Actinobacteriota	Acidimicrobiia	not classified	not classified	not classified	not classified	not classified	not classified	not classified	not classified	not classified	not classified	Actinobacteriota	Acidimicrobiia	not classified	not classified	not classified	not classified	betalactone	16.3332981578075	897
c00969_contig_...region001	contig_11044:1.0-144000.0_pilon_pilon_pilon_pilon_pilon_pilon	NA	44436	True	NA	NA	NA	NA	Gemmatimonadota	Gemmatimonadetes	Gemmatimonadales	Gemmatimonadaceae	not classified	not classified	not classified	not classified	not classified	not classified	not classified	not classified	Gemmatimonadota	Gemmatimonadetes	Gemmatimonadales	Gemmatimonadaceae	not classified	not classified	NRPS	40.3723869983002	1454
c00196_contig_...region001	contig_18192:1.0-60667.0_pilon_pilon_pilon_pilon_pilon_pilon	NA	19790	True	NA	NA	NA	NA	Actinobacteriota	Actinobacteria	not classified	not classified	not classified	not classified	not classified	not classified	not classified	not classified	not classified	not classified	Actinobacteriota	Actinobacteria	not classified	not classified	not classified	not classified	betalactone	6.00877333418719	804
c01162_contig_...region001_1	contig_35507:1.0-4770.0_pilon_pilon_pilon_pilon_pilon_pilon	NA	4772	True	NA	NA	NA	NA	not classified	not classified	not classified	not classified	not classified	not classified	not classified	not classified	not classified	not classified	not classified	not classified	not classified	not classified	not classified	not classified	not classified	not classified	NRPS-like	10.273051131601	495
c00435_contig_...region001	contig_27713:1.0-43839.0_pilon_pilon_pilon_pilon_pilon_pilon	NA	20756	False	NA	NA	NA	NA	not classified	not classified	not classified	not classified	not classified	not classified	not classified	not classified	not classified	not classified	not classified	not classified	not classified	not classified	not classified	not classified	not classified	not classified	terpene	5.29881561362275	815
c00893_contig_...region001	contig_58376:1.0-26580.0_pilon_pilon_pilon_pilon_pilon_pilon	NA	19059	True	NA	NA	NA	NA	Actinobacteriota	Acidimicrobiia	not classified	not classified	not classified	not classified	not classified	not classified	not classified	not classified	not classified	not classified	Actinobacteriota	Acidimicrobiia	not classified	not classified	not classified	not classified	terpene	13.7756991756691	755
c01154_contig_...region001_1	contig_13226:1.0-95424.0_pilon_pilon_pilon_pilon_pilon_pilon	NA	10630	False	NA	NA	NA	NA	Proteobacteria	Gammaproteobacteria	not classified	not classified	not classified	not classified	not classified	not classified	not classified	not classified	not classified	not classified	Proteobacteria	Gammaproteobacteria	not classified	not classified	not classified	not classified	bacteriocin	13.8722994719902	650
c00329_contig_...region001_1	contig_32316:1.0-37976.0_pilon_pilon_pilon_pilon_pilon_pilon	NA	10216	False	NA	NA	NA	NA	Cyanobacteria	Cyanobacteriia	Cyanobacteriales	Nostocaceae	Nostoc	not classified	not classified	not classified	not classified	not classified	not classified	not classified	Cyanobacteria	Cyanobacteriia	Cyanobacteriales	Nostocaceae	Nostoc	not classified	bacteriocin	7.44171491159443	433
c01174_contig_...region001	contig_33368:1.0-17755.0_pilon_pilon_pilon_pilon_pilon_pilon	NA	8603	True	NA	NA	NA	NA	Actinobacteriota	not classified	not classified	not classified	not classified	not classified	not classified	not classified	not classified	not classified	not classified	not classified	Actinobacteriota	not classified	not classified	not classified	not classified	not classified	bacteriocin	8.51747749737699	503
c01561_contig_...region001	contig_13690:1.0-51228.0_pilon_pilon_pilon_pilon_pilon_pilon	NA	10894	False	NA	NA	NA	NA	not classified	not classified	not classified	not classified	not classified	not classified	not classified	not classified	not classified	not classified	not classified	not classified	not classified	not classified	not classified	not classified	not classified	not classified	bacteriocin	26.4000705730137	966
c00944_contig_...region001_1	contig_14970:1.0-92739.0_pilon_pilon_pilon_pilon_pilon_pilon	NA	10696	False	NA	NA	NA	NA	Actinobacteriota	Thermoleophilia	Solirubrobacterales	Solirubrobacteraceae	not classified	not classified	not classified	not classified	not classified	not classified	not classified	not classified	Actinobacteriota	Thermoleophilia	Solirubrobacterales	Solirubrobacteraceae	not classified	not classified	bacteriocin	18.3929201445659	628
c00923_contig_...region001	contig_46810:1.0-26603.0_pilon_pilon_pilon_pilon_pilon_pilon	NA	26716	True	NA	NA	NA	NA	not classified	not classified	not classified	not classified	not classified	not classified	not classified	not classified	not classified	not classified	not classified	not classified	not classified	not classified	not classified	not classified	not classified	not classified	NRPS	7.35046414133852	604
c00451_contig_...region001	contig_8652:1.0-26769.0_pilon_pilon_pilon_pilon_pilon_pilon	NA	14443	True	NA	NA	NA	NA	Actinobacteriota	Thermoleophilia	Solirubrobacterales	Solirubrobacteraceae	Solirubrobacter	not classified	not classified	not classified	not classified	not classified	not classified	not classified	Actinobacteriota	Thermoleophilia	Solirubrobacterales	Solirubrobacteraceae	Solirubrobacter	not classified	terpene	16.6019674330216	540
c01671_contig_...region001_1	contig_17780:1.0-131730.0_pilon_pilon_pilon_pilon_pilon_pilon	NA	40297	False	NA	NA	NA	NA	Proteobacteria	Gammaproteobacteria	UBA7966	UBA7966	USCg-Taylor	USCg-Taylor sp002007425	not classified	not classified	not classified	not classified	not classified	not classified	Proteobacteria	Gammaproteobacteria	UBA7966	UBA7966	USCg-Taylor	USCg-Taylor sp002007425	T3PKS	61.7973272757662	1784
c01221_contig_...region001	contig_15273:1.0-59947.0_pilon_pilon_pilon_pilon_pilon_pilon	NA	20849	False	NA	NA	NA	NA	Proteobacteria	Alphaproteobacteria	Rhizobiales	Methyloligellaceae	Methyloceanibacter	not classified	not classified	not classified	not classified	not classified	not classified	not classified	Proteobacteria	Alphaproteobacteria	Rhizobiales	Methyloligellaceae	Methyloceanibacter	not classified	terpene	11.9257793007086	784
c00453_contig_...region001	contig_16457:1.0-30994.0_pilon_pilon_pilon_pilon_pilon_pilon	NA	24499	True	NA	NA	NA	NA	Actinobacteriota	not classified	not classified	not classified	not classified	not classified	not classified	not classified	not classified	not classified	not classified	not classified	Actinobacteriota	not classified	not classified	not classified	not classified	not classified	other	14.4169386370246	1244
c00640_contig_...region001	contig_5808:1.0-16501.0_pilon_pilon_pilon_pilon_pilon_pilon	NA	11699	True	NA	NA	NA	NA	Proteobacteria	Gammaproteobacteria	not classified	not classified	not classified	not classified	not classified	not classified	not classified	not classified	not classified	not classified	Proteobacteria	Gammaproteobacteria	not classified	not classified	not classified	not classified	terpene	13.539152992278	487
c00476_contig_...region001	contig_32506:1.0-26534.0_pilon_pilon_pilon_pilon_pilon_pilon	bin.48	25122	True	60.62	1.086	37579	3727139	Proteobacteria	Alphaproteobacteria	Rhizobiales	Rhizobiaceae	Ochrobactrum_A	Ochrobactrum_A pituitosum	Proteobacteria	Alphaproteobacteria	Rhizobiales	Rhizobiaceae	Ochrobactrum_A	Ochrobactrum_A pituitosum	Proteobacteria	Alphaproteobacteria	Rhizobiales	Rhizobiaceae	Ochrobactrum_A	not classified	NRPS-like	20.6570008285004	655
c00647_contig_...region001	contig_60207:1.0-11728.0_pilon_pilon_pilon_pilon_pilon_pilon	NA	11597	True	NA	NA	NA	NA	not classified	not classified	not classified	not classified	not classified	not classified	not classified	not classified	not classified	not classified	not classified	not classified	not classified	not classified	not classified	not classified	not classified	not classified	NRPS	14.5030611365008	542
c00340_contig_...region001	contig_16333:1.0-273193.0_pilon_pilon_pilon_pilon_pilon_pilon	NA	40849	False	NA	NA	NA	NA	Myxococcota	Polyangia	not classified	not classified	not classified	not classified	not classified	not classified	not classified	not classified	not classified	not classified	Myxococcota	Polyangia	not classified	not classified	not classified	not classified	arylpolyene	10.3689182260033	1308
c00345_contig_...region001_1	contig_24830:1.0-181206.0_pilon_pilon_pilon_pilon_pilon_pilon	NA	25598	False	NA	NA	NA	NA	Actinobacteriota	not classified	not classified	not classified	not classified	not classified	not classified	not classified	not classified	not classified	not classified	not classified	Actinobacteriota	not classified	not classified	not classified	not classified	not classified	betalactone	8.52566142882749	1250
c00629_contig_...region001	contig_12685:1.0-81704.0_pilon_pilon_pilon_pilon_pilon_pilon	bin.109	41140	False	55.13	0.287	300364	8141520	Planctomycetota	Planctomycetes	Pirellulales	Pirellulaceae	not classified	not classified	Planctomycetota	Planctomycetes	Pirellulales	Pirellulaceae	not classified	not classified	Planctomycetota	Planctomycetes	Pirellulales	not classified	not classified	not classified	T3PKS	5.87379268292683	1164
c00707_contig_...region001	contig_2541:1.0-162437.0_pilon_pilon_pilon_pilon_pilon_pilon	bin.104	10627	False	58	0	202486	4869004	Planctomycetota	UBA11346	UBA11346	UBA11346	BOG-1363	not classified	Planctomycetota	UBA11346	UBA11346	UBA11346	BOG-1363	not classified	Planctomycetota	UBA11346	UBA11346	UBA11346	BOG-1363	BOG-1363 sp003136555	bacteriocin	12.1790503650083	468
c00856_contig_...region001	contig_56142:1.0-32852.0_pilon_pilon_pilon_pilon_pilon_pilon	NA	33005	True	NA	NA	NA	NA	Verrucomicrobiota	Verrucomicrobiae	Opitutales	Opitutaceae	not classified	not classified	not classified	not classified	not classified	not classified	not classified	not classified	Verrucomicrobiota	Verrucomicrobiae	Opitutales	Opitutaceae	not classified	not classified	T3PKS	4.97857900318134	824
c00087_contig_...region001	contig_38736:1.0-45554.0_pilon_pilon_pilon_pilon_pilon_pilon	NA	36845	True	NA	NA	NA	NA	Proteobacteria	Alphaproteobacteria	Rhodobacterales	Rhodobacteraceae	not classified	not classified	not classified	not classified	not classified	not classified	not classified	not classified	Proteobacteria	Alphaproteobacteria	Rhodobacterales	Rhodobacteraceae	not classified	not classified	NRPS	5.66877447869943	1525
c00581_contig_...region001_1	contig_16583:1.0-419895.0_pilon_pilon_pilon_pilon_pilon_pilon	NA	16867	True	NA	NA	NA	NA	Verrucomicrobiota	Verrucomicrobiae	Opitutales	Opitutaceae	not classified	not classified	not classified	not classified	not classified	not classified	not classified	not classified	Verrucomicrobiota	Verrucomicrobiae	Opitutales	Opitutaceae	not classified	not classified	terpene	10.0907548629269	881
c01367_contig_...region001	contig_546:1.0-1846315.0_pilon_pilon_pilon_pilon_pilon_pilon	bin.34	9715	False	95.54	1.143	990805	6904799	Proteobacteria	Gammaproteobacteria	Pseudomonadales	Pseudomonadaceae	Pseudomonas_E	Pseudomonas_E sp001705835	Proteobacteria	Gammaproteobacteria	Pseudomonadales	Pseudomonadaceae	Pseudomonas_E	Pseudomonas_E sp001705835	Proteobacteria	Gammaproteobacteria	Pseudomonadales	Pseudomonadaceae	Pseudomonas_E	not classified	bacteriocin	22.1849365503175	543
c00991_contig_...region001	contig_9242:5.0-130308.0_pilon_pilon_pilon_pilon_pilon_pilon	NA	23381	False	NA	NA	NA	NA	Proteobacteria	Gammaproteobacteria	UBA7966	UBA7966	USCg-Taylor	USCg-Taylor sp002007425	not classified	not classified	not classified	not classified	not classified	not classified	Proteobacteria	Gammaproteobacteria	UBA7966	UBA7966	USCg-Taylor	USCg-Taylor sp002007425	terpene	52.5442918584471	1276
c01839_contig_...region001	contig_6151:1.0-104396.0_pilon_pilon_pilon_pilon_pilon_pilon	NA	68927	True	NA	NA	NA	NA	Actinobacteriota	Actinobacteria	Mycobacteriales	Micromonosporaceae	Micromonospora	not classified	not classified	not classified	not classified	not classified	not classified	not classified	Actinobacteriota	Actinobacteria	Mycobacteriales	Micromonosporaceae	Micromonospora	not classified	NRPS	7.96343276470028	1498
c01052_contig_...region002	contig_9305:1.0-231160.0_pilon_pilon_pilon_pilon_pilon_pilon	NA	20249	False	NA	NA	NA	NA	Actinobacteriota	Actinobacteria	Mycobacteriales	not classified	not classified	not classified	not classified	not classified	not classified	not classified	not classified	not classified	Actinobacteriota	Actinobacteria	Mycobacteriales	not classified	not classified	not classified	linaridin	18.5824304374477	717
c00281_contig_...region001_2	contig_20375:1.0-96329.0_pilon_pilon_pilon_pilon_pilon_pilon	NA	79279	False	NA	NA	NA	NA	not classified	not classified	not classified	not classified	not classified	not classified	not classified	not classified	not classified	not classified	not classified	not classified	not classified	not classified	not classified	not classified	not classified	not classified	NRPS_hybrid	9.48333795739696	1082
c00189_contig_...region001_1	contig_43451:1.0-114492.0_pilon_pilon_pilon_pilon_pilon_pilon	NA	21611	False	NA	NA	NA	NA	Proteobacteria	Gammaproteobacteria	Burkholderiales	Burkholderiaceae	not classified	not classified	not classified	not classified	not classified	not classified	not classified	not classified	Proteobacteria	Gammaproteobacteria	Burkholderiales	Burkholderiaceae	not classified	not classified	terpene	6.28109908839708	996
c01018_contig_...region001	contig_5634:1.0-62002.0_pilon_pilon_pilon_pilon_pilon_pilon	NA	23465	False	NA	NA	NA	NA	Actinobacteriota	Acidimicrobiia	not classified	not classified	not classified	not classified	not classified	not classified	not classified	not classified	not classified	not classified	Actinobacteriota	Acidimicrobiia	not classified	not classified	not classified	not classified	terpene	33.1811454975626	1001
c00536_contig_...region001	contig_60072:1.0-62225.0_pilon_pilon_pilon_pilon_pilon_pilon	NA	20246	False	NA	NA	NA	NA	Chloroflexota	not classified	not classified	not classified	not classified	not classified	not classified	not classified	not classified	not classified	not classified	not classified	Chloroflexota	not classified	not classified	not classified	not classified	not classified	terpene	2.99624060150376	571
c01070_contig_...region001	contig_2595:1.0-271237.0_pilon_pilon_pilon_pilon_pilon_pilon	NA	21467	False	NA	NA	NA	NA	Proteobacteria	Gammaproteobacteria	Burkholderiales	Burkholderiaceae	not classified	not classified	not classified	not classified	not classified	not classified	not classified	not classified	Proteobacteria	Gammaproteobacteria	Burkholderiales	Burkholderiaceae	not classified	not classified	terpene	12.2337237258244	997
c01123_contig_...region001_1	contig_4:1705.0-585145.0_pilon_pilon_pilon_pilon_pilon_pilon	NA	21750	False	NA	NA	NA	NA	Acidobacteriota	Vicinamibacteria	Vicinamibacterales	2-12-FULL-66-21	not classified	not classified	not classified	not classified	not classified	not classified	not classified	not classified	Acidobacteriota	Vicinamibacteria	Vicinamibacterales	2-12-FULL-66-21	not classified	not classified	terpene	20.0334070189869	1239
c00390_contig_...region002	contig_10422:1.0-335760.0_pilon_pilon_pilon_pilon_pilon_pilon	bin.58	10836	False	59.61	3.409	139186	6250952	Planctomycetota	UBA1135	UBA2386	UBA2386	UBA2386	not classified	Planctomycetota	UBA1135	UBA2386	UBA2386	UBA2386	not classified	Planctomycetota	UBA1135	UBA2386	UBA2386	not classified	not classified	bacteriocin	7.54532357792446	588
c00216_contig_...region001	contig_53106:1.0-61056.0_pilon_pilon_pilon_pilon_pilon_pilon	NA	51897	False	NA	NA	NA	NA	Chloroflexota	not classified	not classified	not classified	not classified	not classified	not classified	not classified	not classified	not classified	not classified	not classified	Chloroflexota	not classified	not classified	not classified	not classified	not classified	oligosaccharide	6.69099327708938	1360
c00836_contig_...region001	contig_9068:1.0-42095.0_pilon_pilon_pilon_pilon_pilon_pilon	NA	20816	False	NA	NA	NA	NA	Proteobacteria	Gammaproteobacteria	UBA7966	UBA7966	USCg-Taylor	USCg-Taylor sp002007425	not classified	not classified	not classified	not classified	not classified	not classified	Proteobacteria	Gammaproteobacteria	UBA7966	UBA7966	USCg-Taylor	USCg-Taylor sp002007425	terpene	21.8718904885532	1097
c01812_scaffol...region002	scaffold_4019:1.0-1197251.0_pilon_pilon_pilon_pilon_pilon_pilon	bin.111	43177	False	83.45	3.424	1030787	6336172	Verrucomicrobiota	Verrucomicrobiae	Opitutales	Opitutaceae	Opitutus	not classified	Verrucomicrobiota	Verrucomicrobiae	Opitutales	Opitutaceae	Opitutus	not classified	Verrucomicrobiota	Verrucomicrobiae	Opitutales	Opitutaceae	not classified	not classified	arylpolyene	14.337343987684	1379
c01576_contig_...region001	contig_1767:1.0-1025784.0_pilon_pilon_pilon_pilon_pilon_pilon	bin.35	20873	False	75.46	2.279	838963	3188788	Actinobacteriota	Acidimicrobiia	IMCC26256	PALSA-555	not classified	not classified	Actinobacteriota	Acidimicrobiia	IMCC26256	PALSA-555	not classified	not classified	Actinobacteriota	Acidimicrobiia	IMCC26256	not classified	not classified	not classified	terpene	19.5514933313418	1317
c01367_contig_...region001_1	contig_52194:1.0-55561.0_pilon_pilon_pilon_pilon_pilon_pilon	NA	28143	False	NA	NA	NA	NA	Proteobacteria	Gammaproteobacteria	Burkholderiales	Burkholderiaceae	not classified	not classified	not classified	not classified	not classified	not classified	not classified	not classified	Proteobacteria	Gammaproteobacteria	Burkholderiales	Burkholderiaceae	not classified	not classified	betalactone	4.02996789154477	1040
c01252_contig_...region001	contig_35623:1.0-169354.0_pilon_pilon_pilon_pilon_pilon_pilon	NA	56530	False	NA	NA	NA	NA	Bacteroidota	Ignavibacteria	SJA-28	B-1AR	UBA2330	UBA2330 sp002344965	not classified	not classified	not classified	not classified	not classified	not classified	Bacteroidota	Ignavibacteria	SJA-28	B-1AR	UBA2330	UBA2330 sp002344965	NRPS	4.3069920634453	1844
c00195_contig_...region001	contig_59684:45147.0-49466.0_pilon_pilon_pilon_pilon_pilon_pilon	NA	4502	True	NA	NA	NA	NA	Actinobacteriota	Thermoleophilia	Solirubrobacterales	Solirubrobacteraceae	not classified	not classified	not classified	not classified	not classified	not classified	not classified	not classified	Actinobacteriota	Thermoleophilia	Solirubrobacterales	Solirubrobacteraceae	not classified	not classified	bacteriocin	5.64304753442914	434
c00804_contig_...region001	contig_39607:1.0-29848.0_pilon_pilon_pilon_pilon_pilon_pilon	NA	24589	True	NA	NA	NA	NA	Bacteroidota	Bacteroidia	not classified	not classified	not classified	not classified	not classified	not classified	not classified	not classified	not classified	not classified	Bacteroidota	Bacteroidia	not classified	not classified	not classified	not classified	arylpolyene	4.13556044542242	1148
c01321_contig_...region001_1	contig_33542:1.0-72179.0_pilon_pilon_pilon_pilon_pilon_pilon	NA	55492	False	NA	NA	NA	NA	Proteobacteria	Gammaproteobacteria	UBA7966	UBA7966	USCg-Taylor	USCg-Taylor sp002007425	not classified	not classified	not classified	not classified	not classified	not classified	Proteobacteria	Gammaproteobacteria	UBA7966	UBA7966	USCg-Taylor	USCg-Taylor sp002007425	terpene_hybrid	23.8788468539106	1762
c00462_contig_...region001	contig_36871:1.0-67522.0_pilon_pilon_pilon_pilon_pilon_pilon	bin.84	37295	True	52.78	0.868	172133	5569364	Bacteroidota	Bacteroidia	Cytophagales	Cyclobacteriaceae	Chryseolinea	not classified	Bacteroidota	Bacteroidia	Cytophagales	Cyclobacteriaceae	Chryseolinea	not classified	Bacteroidota	Bacteroidia	Cytophagales	Cyclobacteriaceae	not classified	not classified	arylpolyene	5.29841335317256	1888
c00573_contig_...region001	contig_37019:1.0-52245.0_pilon_pilon_pilon_pilon_pilon_pilon	NA	31978	True	NA	NA	NA	NA	Actinobacteriota	Actinobacteria	Propionibacteriales	Nocardioidaceae	Nocardioides	not classified	not classified	not classified	not classified	not classified	not classified	not classified	Actinobacteriota	Actinobacteria	Propionibacteriales	Nocardioidaceae	Nocardioides	not classified	T3PKS	11.001272264631	1276
c00569_contig_...region001_1	contig_10613:1.0-217317.0_pilon_pilon_pilon_pilon_pilon_pilon	NA	49387	False	NA	NA	NA	NA	Proteobacteria	Gammaproteobacteria	Burkholderiales	not classified	not classified	not classified	not classified	not classified	not classified	not classified	not classified	not classified	Proteobacteria	Gammaproteobacteria	Burkholderiales	not classified	not classified	not classified	NRPS	8.28964362371401	1874
c00059_contig_...region002	contig_14091:46603.0-630745.0_pilon_pilon_pilon_pilon_pilon_pilon	bin.57	42349	False	88.15	1.535	560344	4084934	Proteobacteria	Gammaproteobacteria	Burkholderiales	Burkholderiaceae	Rhizobacter	not classified	Proteobacteria	Gammaproteobacteria	Burkholderiales	Burkholderiaceae	Rhizobacter	not classified	Proteobacteria	Gammaproteobacteria	Burkholderiales	Burkholderiaceae	not classified	not classified	arylpolyene	17.0054783314108	1386
c01032_contig_...region001	contig_9284:1.0-88308.0_pilon_pilon_pilon_pilon_pilon_pilon	NA	33725	True	NA	NA	NA	NA	Gemmatimonadota	Gemmatimonadetes	Gemmatimonadales	Gemmatimonadaceae	not classified	not classified	not classified	not classified	not classified	not classified	not classified	not classified	Gemmatimonadota	Gemmatimonadetes	Gemmatimonadales	Gemmatimonadaceae	not classified	not classified	arylpolyene	13.5123811242851	1271
c01234_contig_...region001_2	contig_15281:1.0-54342.0_pilon_pilon_pilon_pilon_pilon_pilon	NA	8005	True	NA	NA	NA	NA	Verrucomicrobiota	Verrucomicrobiae	Verrucomicrobiales	Verrucomicrobiaceae	not classified	not classified	not classified	not classified	not classified	not classified	not classified	not classified	Verrucomicrobiota	Verrucomicrobiae	Verrucomicrobiales	Verrucomicrobiaceae	not classified	not classified	bacteriocin	4.38263117368826	396
c01138_contig_...region001_1	contig_3775:1.0-316192.0_pilon_pilon_pilon_pilon_pilon_pilon	NA	41173	False	NA	NA	NA	NA	Actinobacteriota	Thermoleophilia	20CM-4-69-9	20CM-4-69-9	not classified	not classified	not classified	not classified	not classified	not classified	not classified	not classified	Actinobacteriota	Thermoleophilia	20CM-4-69-9	20CM-4-69-9	not classified	not classified	terpene_hybrid	14.1233658076681	1578
c00259_contig_...region001_1	contig_1027:1.0-131362.0_pilon_pilon_pilon_pilon_pilon_pilon	NA	11244	True	NA	NA	NA	NA	Proteobacteria	Gammaproteobacteria	Burkholderiales	Burkholderiaceae	not classified	not classified	not classified	not classified	not classified	not classified	not classified	not classified	Proteobacteria	Gammaproteobacteria	Burkholderiales	Burkholderiaceae	not classified	not classified	terpene	7.42806084974595	501
c00817_contig_...region001_2	contig_20963:1.0-59494.0_pilon_pilon_pilon_pilon_pilon_pilon	NA	42517	False	NA	NA	NA	NA	Actinobacteriota	not classified	not classified	not classified	not classified	not classified	not classified	not classified	not classified	not classified	not classified	not classified	Actinobacteriota	not classified	not classified	not classified	not classified	not classified	NRPS_like_hybrid	19.3929357247633	1268
c00484_contig_...region001	contig_8685:1.0-237182.0_pilon_pilon_pilon_pilon_pilon_pilon	bin.12	41401	False	71.87	1.798	436639	4902274	Bacteroidota	Bacteroidia	Chitinophagales	Chitinophagaceae	not classified	not classified	Bacteroidota	Bacteroidia	Chitinophagales	Chitinophagaceae	not classified	not classified	Bacteroidota	Bacteroidia	Chitinophagales	Chitinophagaceae	not classified	not classified	T3PKS	7.4324247001258	1426
c00659_contig_...region001	contig_46471:1.0-45395.0_pilon_pilon_pilon_pilon_pilon_pilon	NA	21287	False	NA	NA	NA	NA	Planctomycetota	UBA11346	UBA11346	UBA11346	BOG-1363	BOG-1363 sp003136555	not classified	not classified	not classified	not classified	not classified	not classified	Planctomycetota	UBA11346	UBA11346	UBA11346	BOG-1363	BOG-1363 sp003136555	nucleoside	6.69924911078909	583
c00110_contig_...region001	contig_6280:1.0-123598.0_pilon_pilon_pilon_pilon_pilon_pilon	bin.116	42691	False	60.25	0	220754	1591616	Actinobacteriota	Acidimicrobiia	Microtrichales	UBA8139	not classified	not classified	Actinobacteriota	Acidimicrobiia	Microtrichales	UBA8139	not classified	not classified	Actinobacteriota	Acidimicrobiia	not classified	not classified	not classified	not classified	NRPS-like	25.046518817423	1321
c00272_contig_...region001	contig_16256:51536.0-214218.0_pilon_pilon_pilon_pilon_pilon_pilon	bin.84	46028	False	52.78	0.868	172133	5569364	Bacteroidota	Bacteroidia	Cytophagales	Cyclobacteriaceae	Chryseolinea	not classified	Bacteroidota	Bacteroidia	Cytophagales	Cyclobacteriaceae	Chryseolinea	not classified	Bacteroidota	Bacteroidia	Cytophagales	Cyclobacteriaceae	not classified	not classified	other_hybrid	6.51872384101483	1485
c00242_contig_...region001	contig_22320:1.0-86143.0_pilon_pilon_pilon_pilon_pilon_pilon	NA	39242	True	NA	NA	NA	NA	Chloroflexota	Anaerolineae	not classified	not classified	not classified	not classified	not classified	not classified	not classified	not classified	not classified	not classified	Chloroflexota	Anaerolineae	not classified	not classified	not classified	not classified	resorcinol	6.3221478832622	1365
c00400_contig_...region001	contig_24910:1.0-92473.0_pilon_pilon_pilon_pilon_pilon_pilon	NA	34191	True	NA	NA	NA	NA	Proteobacteria	Gammaproteobacteria	Xanthomonadales	Xanthomonadaceae	not classified	not classified	not classified	not classified	not classified	not classified	not classified	not classified	Proteobacteria	Gammaproteobacteria	Xanthomonadales	Xanthomonadaceae	not classified	not classified	arylpolyene	9.76606411600091	1423
c00237_contig_...region001_2	contig_36584:1.0-159339.0_pilon_pilon_pilon_pilon_pilon_pilon	NA	49762	True	NA	NA	NA	NA	Acidobacteriota	Vicinamibacteria	Vicinamibacterales	not classified	not classified	not classified	not classified	not classified	not classified	not classified	not classified	not classified	Acidobacteriota	Vicinamibacteria	Vicinamibacterales	not classified	not classified	not classified	T1PKS	22.0923959485272	1516
c00342_contig_...region001	contig_4366:1.0-415513.0_pilon_pilon_pilon_pilon_pilon_pilon	bin.110	21005	False	61.51	0.177	216075	1940531	Actinobacteriota	Actinobacteria	Mycobacteriales	Pseudonocardiaceae	Pseudonocardia	not classified	Actinobacteriota	Actinobacteria	Mycobacteriales	Pseudonocardiaceae	Pseudonocardia	not classified	Actinobacteriota	Actinobacteria	Mycobacteriales	Pseudonocardiaceae	not classified	not classified	terpene	48.9843656606247	1247
c00319_contig_...region001_1	contig_10331:1.0-113221.0_pilon_pilon_pilon_pilon_pilon_pilon	NA	40363	False	NA	NA	NA	NA	Actinobacteriota	Acidimicrobiia	not classified	not classified	not classified	not classified	not classified	not classified	not classified	not classified	not classified	not classified	Actinobacteriota	Acidimicrobiia	not classified	not classified	not classified	not classified	T3PKS	38.5088366823172	1111
c00051_contig_...region001	contig_10046:1.0-208493.0_pilon_pilon_pilon_pilon_pilon_pilon	bin.81	41104	False	61.48	3.561	209046	3880121	Acidobacteriota	Blastocatellia	Pyrinomonadales	Pyrinomonadaceae	OLB17	not classified	Acidobacteriota	Blastocatellia	Pyrinomonadales	Pyrinomonadaceae	OLB17	not classified	Acidobacteriota	Blastocatellia	Pyrinomonadales	Pyrinomonadaceae	OLB17	not classified	NRPS-like	6.56179979526037	1335
c01167_contig_...region001_1	contig_17213:1.0-196957.0_pilon_pilon_pilon_pilon_pilon_pilon	bin.82	24356	False	93.54	1.474	231126	3250451	Proteobacteria	Alphaproteobacteria	Sphingomonadales	Sphingomonadaceae	Ga0077559	not classified	Proteobacteria	Alphaproteobacteria	Sphingomonadales	Sphingomonadaceae	Ga0077559	not classified	Proteobacteria	Alphaproteobacteria	Sphingomonadales	Sphingomonadaceae	Ga0077559	not classified	terpene	34.6618329143632	863
c00982_contig_...region001	contig_7209:1.0-176220.0_pilon_pilon_pilon_pilon_pilon_pilon	NA	11911	False	NA	NA	NA	NA	Proteobacteria	Gammaproteobacteria	UBA7966	UBA7966	USCg-Taylor	USCg-Taylor sp002007425	not classified	not classified	not classified	not classified	not classified	not classified	Proteobacteria	Gammaproteobacteria	UBA7966	UBA7966	USCg-Taylor	USCg-Taylor sp002007425	siderophore	54.3784736166338	421
c00135_contig_...region001	contig_530:15139.0-70972.0_pilon_pilon_pilon_pilon_pilon_pilon	NA	56060	True	NA	NA	NA	NA	not classified	not classified	not classified	not classified	not classified	not classified	not classified	not classified	not classified	not classified	not classified	not classified	not classified	not classified	not classified	not classified	not classified	not classified	NRPS	6.98519443453443	472
c01193_contig_...region001	contig_49571:1.0-82806.0_pilon_pilon_pilon_pilon_pilon_pilon	NA	10865	False	NA	NA	NA	NA	Proteobacteria	Gammaproteobacteria	Xanthomonadales	Xanthomonadaceae	not classified	not classified	not classified	not classified	not classified	not classified	not classified	not classified	Proteobacteria	Gammaproteobacteria	Xanthomonadales	Xanthomonadaceae	not classified	not classified	bacteriocin	5.04789705707137	575
c00687_contig_...region001	contig_44095:1.0-39842.0_pilon_pilon_pilon_pilon_pilon_pilon	bin.29	18194	True	60.52	0	59661	4994111	Acidobacteriota	Acidobacteriae	Bryobacterales	Bryobacteraceae	not classified	not classified	Acidobacteriota	Acidobacteriae	Bryobacterales	Bryobacteraceae	not classified	not classified	Acidobacteriota	Acidobacteriae	Bryobacterales	Bryobacteraceae	not classified	not classified	LAP	7.65299629221365	847
c00589_contig_...region001	contig_53590:1.0-14930.0_pilon_pilon_pilon_pilon_pilon_pilon	NA	15229	True	NA	NA	NA	NA	Actinobacteriota	Thermoleophilia	Solirubrobacterales	not classified	not classified	not classified	not classified	not classified	not classified	not classified	not classified	not classified	Actinobacteriota	Thermoleophilia	Solirubrobacterales	not classified	not classified	not classified	terpene	8.00361153063235	661
c00271_contig_...region001	contig_8461:1.0-156333.0_pilon_pilon_pilon_pilon_pilon_pilon	NA	19728	True	NA	NA	NA	NA	Actinobacteriota	Actinobacteria	not classified	not classified	not classified	not classified	not classified	not classified	not classified	not classified	not classified	not classified	Actinobacteriota	Actinobacteria	not classified	not classified	not classified	not classified	lassopeptide	14.9883409333649	1461
c01213_contig_...region001	contig_15265:1.0-69063.0_pilon_pilon_pilon_pilon_pilon_pilon	NA	51442	True	NA	NA	NA	NA	Proteobacteria	Gammaproteobacteria	UBA7966	UBA7966	USCg-Taylor	USCg-Taylor sp002007425	not classified	not classified	not classified	not classified	not classified	not classified	Proteobacteria	Gammaproteobacteria	UBA7966	UBA7966	USCg-Taylor	USCg-Taylor sp002007425	NRPS_like_hybrid	21.5252422971214	1185
c00088_contig_...region001	contig_18078:1.0-9047.0_pilon_pilon_pilon_pilon_pilon_pilon	NA	9204	True	NA	NA	NA	NA	Acidobacteriota	not classified	not classified	not classified	not classified	not classified	not classified	not classified	not classified	not classified	not classified	not classified	Acidobacteriota	not classified	not classified	not classified	not classified	not classified	lassopeptide	9.6870925684485	856
c00431_contig_...region001_2	contig_22542:1.0-136835.0_pilon_pilon_pilon_pilon_pilon_pilon	NA	18303	True	NA	NA	NA	NA	Proteobacteria	Gammaproteobacteria	Burkholderiales	not classified	not classified	not classified	not classified	not classified	not classified	not classified	not classified	not classified	Proteobacteria	Gammaproteobacteria	Burkholderiales	not classified	not classified	not classified	betalactone	10.1392627267408	997
c01159_contig_...region001	contig_23388:1.0-267420.0_pilon_pilon_pilon_pilon_pilon_pilon	NA	20378	False	NA	NA	NA	NA	Elusimicrobiota	Elusimicrobia	F11	F11	not classified	not classified	not classified	not classified	not classified	not classified	not classified	not classified	Elusimicrobiota	Elusimicrobia	F11	F11	not classified	not classified	terpene	7.46690760481181	456
c00378_contig_...region001	contig_5090:1.0-80385.0_pilon_pilon_pilon_pilon_pilon_pilon	NA	7953	True	NA	NA	NA	NA	Actinobacteriota	Actinobacteria	Mycobacteriales	QHCA01	QHCA01	QHCA01 sp003244095	not classified	not classified	not classified	not classified	not classified	not classified	Actinobacteriota	Actinobacteria	Mycobacteriales	QHCA01	QHCA01	QHCA01 sp003244095	siderophore	6.44065600473863	539
c01446_contig_...region001	contig_59024:1.0-23064.0_pilon_pilon_pilon_pilon_pilon_pilon	NA	23176	True	NA	NA	NA	NA	Proteobacteria	Gammaproteobacteria	Burkholderiales	Burkholderiaceae	Delftia	Delftia acidovorans	not classified	not classified	not classified	not classified	not classified	not classified	Proteobacteria	Gammaproteobacteria	Burkholderiales	Burkholderiaceae	Delftia	Delftia acidovorans	NRPS	17.2217380048326	458
c00734_contig_...region001	contig_1279:1.0-90335.0_pilon_pilon_pilon_pilon_pilon_pilon	NA	19265	True	NA	NA	NA	NA	Actinobacteriota	Acidimicrobiia	not classified	not classified	not classified	not classified	not classified	not classified	not classified	not classified	not classified	not classified	Actinobacteriota	Acidimicrobiia	not classified	not classified	not classified	not classified	betalactone	7.43015273915155	925
c00101_contig_...region001	contig_20168:1143.0-56593.0_pilon_pilon_pilon_pilon_pilon_pilon	NA	10220	True	NA	NA	NA	NA	Proteobacteria	Gammaproteobacteria	Xanthomonadales	Xanthomonadaceae	not classified	not classified	not classified	not classified	not classified	not classified	not classified	not classified	Proteobacteria	Gammaproteobacteria	Xanthomonadales	Xanthomonadaceae	not classified	not classified	bacteriocin	8.36054898998075	359
c01243_contig_...region001	contig_58778:1.0-165402.0_pilon_pilon_pilon_pilon_pilon_pilon	NA	48578	True	NA	NA	NA	NA	Proteobacteria	Gammaproteobacteria	Xanthomonadales	not classified	not classified	not classified	not classified	not classified	not classified	not classified	not classified	not classified	Proteobacteria	Gammaproteobacteria	Xanthomonadales	not classified	not classified	not classified	NRPS	7.97477759134749	1452
c00313_contig_...region001	contig_27516:1.0-60249.0_pilon_pilon_pilon_pilon_pilon_pilon	bin.55	13544	True	70.25	0	519625	1750161	Actinobacteriota	Thermoleophilia	Solirubrobacterales	Thermoleophilaceae	not classified	not classified	Actinobacteriota	Thermoleophilia	Solirubrobacterales	Thermoleophilaceae	not classified	not classified	Actinobacteriota	Thermoleophilia	Solirubrobacterales	not classified	not classified	not classified	terpene	28.426239570028	862
c01812_contig_...region001	contig_50387:1.0-51346.0_pilon_pilon_pilon_pilon_pilon_pilon	NA	32684	True	NA	NA	NA	NA	Actinobacteriota	Actinobacteria	Mycobacteriales	QHCA01	QHCA01	QHCA01 sp003244095	not classified	not classified	not classified	not classified	not classified	not classified	Actinobacteriota	Actinobacteria	Mycobacteriales	QHCA01	QHCA01	QHCA01 sp003244095	T3PKS	10.161151050243	1436
c00875_contig_...region001	contig_21022:1.0-52253.0_pilon_pilon_pilon_pilon_pilon_pilon	bin.47	29585	True	50.72	8.119	74251	4604162	Actinobacteriota	Acidimicrobiia	Microtrichales	Ilumatobacteraceae	Ilumatobacter	not classified	Actinobacteriota	Acidimicrobiia	Microtrichales	Ilumatobacteraceae	Ilumatobacter	not classified	Actinobacteriota	Acidimicrobiia	Microtrichales	Ilumatobacteraceae	Ilumatobacter	not classified	hglE-KS	9.33065856594257	1058
c00048_contig_...region001_2	contig_16016:1.0-117550.0_pilon_pilon_pilon_pilon_pilon_pilon	NA	28840	True	NA	NA	NA	NA	Acidobacteriota	Thermoanaerobaculia	UBA5066	Gp7-AA6	Gp7-AA6	Gp7-AA6 sp003222385	not classified	not classified	not classified	not classified	not classified	not classified	Acidobacteriota	Thermoanaerobaculia	UBA5066	Gp7-AA6	Gp7-AA6	Gp7-AA6 sp003222385	NRPS	7.744578638191	1011
c01095_contig_...region002	contig_21255:1.0-956610.0_pilon_pilon_pilon_pilon_pilon_pilon	bin.59	20765	False	64.81	1.642	359915	4400001	Bacteroidota	Bacteroidia	Chitinophagales	Chitinophagaceae	Palsa-955	not classified	Bacteroidota	Bacteroidia	Chitinophagales	Chitinophagaceae	Palsa-955	not classified	Bacteroidota	Bacteroidia	Chitinophagales	Chitinophagaceae	not classified	not classified	terpene	8.20441769958767	1272
c00203_contig_...region001	contig_57595:1.0-44772.0_pilon_pilon_pilon_pilon_pilon_pilon	NA	11212	False	NA	NA	NA	NA	Actinobacteriota	Thermoleophilia	Solirubrobacterales	Solirubrobacteraceae	not classified	not classified	not classified	not classified	not classified	not classified	not classified	not classified	Actinobacteriota	Thermoleophilia	Solirubrobacterales	Solirubrobacteraceae	not classified	not classified	bacteriocin	13.539811968097	752
c01011_contig_...region001	contig_35328:1.0-31527.0_pilon_pilon_pilon_pilon_pilon_pilon	NA	9867	True	NA	NA	NA	NA	Actinobacteriota	Thermoleophilia	Solirubrobacterales	Solirubrobacteraceae	not classified	not classified	not classified	not classified	not classified	not classified	not classified	not classified	Actinobacteriota	Thermoleophilia	Solirubrobacterales	Solirubrobacteraceae	not classified	not classified	bacteriocin	6.4102727099358	487
c00563_contig_...region001	contig_60105:1.0-17795.0_pilon_pilon_pilon_pilon_pilon_pilon	NA	17789	True	NA	NA	NA	NA	not classified	not classified	not classified	not classified	not classified	not classified	not classified	not classified	not classified	not classified	not classified	not classified	not classified	not classified	not classified	not classified	not classified	not classified	NRPS	9.15262240710551	535
c00222_contig_...region001_2	contig_18224:1.0-17533.0_pilon_pilon_pilon_pilon_pilon_pilon	NA	17531	True	NA	NA	NA	NA	Bacteroidota	Bacteroidia	not classified	not classified	not classified	not classified	not classified	not classified	not classified	not classified	not classified	not classified	Bacteroidota	Bacteroidia	not classified	not classified	not classified	not classified	NRPS	4.37145627745137	1033
c00356_contig_...region001	contig_4849:1.0-333027.0_pilon_pilon_pilon_pilon_pilon_pilon	NA	20684	False	NA	NA	NA	NA	Proteobacteria	Gammaproteobacteria	not classified	not classified	not classified	not classified	not classified	not classified	not classified	not classified	not classified	not classified	Proteobacteria	Gammaproteobacteria	not classified	not classified	not classified	not classified	terpene	133.521902471786	783
c00328_contig_...region001	contig_22425:4517.0-314515.0_pilon_pilon_pilon_pilon_pilon_pilon	NA	40204	False	NA	NA	NA	NA	Acidobacteriota	Blastocatellia	Pyrinomonadales	Pyrinomonadaceae	OLB17	not classified	not classified	not classified	not classified	not classified	not classified	not classified	Acidobacteriota	Blastocatellia	Pyrinomonadales	Pyrinomonadaceae	OLB17	not classified	arylpolyene	9.49502381872023	1582
c00930_contig_...region001	contig_19031:1.0-65181.0_pilon_pilon_pilon_pilon_pilon_pilon	NA	40930	False	NA	NA	NA	NA	Actinobacteriota	not classified	not classified	not classified	not classified	not classified	not classified	not classified	not classified	not classified	not classified	not classified	Actinobacteriota	not classified	not classified	not classified	not classified	not classified	other	10.8724441435342	506
c01248_contig_...region001	contig_15296:1.0-128032.0_pilon_pilon_pilon_pilon_pilon_pilon	NA	41656	False	NA	NA	NA	NA	Proteobacteria	Gammaproteobacteria	UBA7966	UBA7966	USCg-Taylor	USCg-Taylor sp002007425	not classified	not classified	not classified	not classified	not classified	not classified	Proteobacteria	Gammaproteobacteria	UBA7966	UBA7966	USCg-Taylor	USCg-Taylor sp002007425	phosphonate	40.5979796037716	1483
c00425_contig_...region001	contig_8628:1.0-132029.0_pilon_pilon_pilon_pilon_pilon_pilon	bin.58	40936	False	59.61	3.409	139186	6250952	Planctomycetota	UBA1135	UBA2386	UBA2386	UBA2386	not classified	Planctomycetota	UBA1135	UBA2386	UBA2386	UBA2386	not classified	Planctomycetota	UBA1135	UBA2386	UBA2386	UBA2386	UBA2386 sp002343845	arylpolyene	6.48392743475493	1575
c00514_contig_...region001_1	contig_10551:1.0-142896.0_pilon_pilon_pilon_pilon_pilon_pilon	bin.17	25668	False	85.8	0.396	130473	4600391	Proteobacteria	Gammaproteobacteria	Enterobacterales	Enterobacteriaceae	Serratia	Serratia marcescens_B	Proteobacteria	Gammaproteobacteria	Enterobacterales	Enterobacteriaceae	Serratia	Serratia marcescens_B	Proteobacteria	Gammaproteobacteria	Enterobacterales	Enterobacteriaceae	Serratia	not classified	betalactone	16.5913993536925	439
c01328_contig_...region001	contig_56725:1.0-13782.0_pilon_pilon_pilon_pilon_pilon_pilon	NA	13861	True	NA	NA	NA	NA	Proteobacteria	Gammaproteobacteria	Xanthomonadales	Xanthomonadaceae	Arenimonas	Arenimonas sp003241895	not classified	not classified	not classified	not classified	not classified	not classified	Proteobacteria	Gammaproteobacteria	Xanthomonadales	Xanthomonadaceae	Arenimonas	Arenimonas sp003241895	terpene	4.42767477094005	751
c00220_contig_...region001_1	contig_20304:1.0-75268.0_pilon_pilon_pilon_pilon_pilon_pilon	NA	21260	False	NA	NA	NA	NA	Gemmatimonadota	Gemmatimonadetes	Gemmatimonadales	Gemmatimonadaceae	not classified	not classified	not classified	not classified	not classified	not classified	not classified	not classified	Gemmatimonadota	Gemmatimonadetes	Gemmatimonadales	Gemmatimonadaceae	not classified	not classified	terpene	11.2122552116235	766
c01350_contig_...region001	contig_38017:1.0-61135.0_pilon_pilon_pilon_pilon_pilon_pilon	NA	23101	True	NA	NA	NA	NA	Acidobacteriota	Blastocatellia	Pyrinomonadales	Pyrinomonadaceae	not classified	not classified	not classified	not classified	not classified	not classified	not classified	not classified	Acidobacteriota	Blastocatellia	Pyrinomonadales	Pyrinomonadaceae	not classified	not classified	NRPS	14.5099558063306	674
c00949_contig_...region001	contig_30885:1.0-35513.0_pilon_pilon_pilon_pilon_pilon_pilon	NA	35628	True	NA	NA	NA	NA	Proteobacteria	Gammaproteobacteria	Xanthomonadales	Xanthomonadaceae	not classified	not classified	not classified	not classified	not classified	not classified	not classified	not classified	Proteobacteria	Gammaproteobacteria	Xanthomonadales	Xanthomonadaceae	not classified	not classified	arylpolyene	4.50631525766251	1004
c00868_contig_...region001_1	contig_21014:1.0-217237.0_pilon_pilon_pilon_pilon_pilon_pilon	NA	20895	False	NA	NA	NA	NA	Acidobacteriota	Blastocatellia	Pyrinomonadales	Pyrinomonadaceae	OLB17	OLB17 sp003223025	not classified	not classified	not classified	not classified	not classified	not classified	Acidobacteriota	Blastocatellia	Pyrinomonadales	Pyrinomonadaceae	OLB17	OLB17 sp003223025	terpene	9.88840878513342	918
c00248_contig_...region001	contig_3442:1.0-15051.0_pilon_pilon_pilon_pilon_pilon_pilon	NA	15175	True	NA	NA	NA	NA	not classified	not classified	not classified	not classified	not classified	not classified	not classified	not classified	not classified	not classified	not classified	not classified	not classified	not classified	not classified	not classified	not classified	not classified	NRPS	31.8708401976936	513
c00457_contig_...region001_1	contig_18489:1.0-55795.0_pilon_pilon_pilon_pilon_pilon_pilon	NA	23549	True	NA	NA	NA	NA	Cyanobacteria	Cyanobacteriia	Cyanobacteriales	Phormidiaceae	Microcoleus	not classified	not classified	not classified	not classified	not classified	not classified	not classified	Cyanobacteria	Cyanobacteriia	Cyanobacteriales	Phormidiaceae	Microcoleus	not classified	resorcinol	13.164636212832	677
c00283_contig_...region001	contig_10290:1.0-155580.0_pilon_pilon_pilon_pilon_pilon_pilon	NA	21023	False	NA	NA	NA	NA	Bacteroidota	Bacteroidia	Chitinophagales	Chitinophagaceae	not classified	not classified	not classified	not classified	not classified	not classified	not classified	not classified	Bacteroidota	Bacteroidia	Chitinophagales	Chitinophagaceae	not classified	not classified	terpene	15.0878070710639	858
c01573_contig_...region001_1	contig_26772:1.0-57130.0_pilon_pilon_pilon_pilon_pilon_pilon	NA	40579	False	NA	NA	NA	NA	Chloroflexota	Anaerolineae	Anaerolineales	envOPS12	not classified	not classified	not classified	not classified	not classified	not classified	not classified	not classified	Chloroflexota	Anaerolineae	Anaerolineales	envOPS12	not classified	not classified	T3PKS	9.0701776309917	1047
c01721_contig_...region001	contig_13852:1.0-39892.0_pilon_pilon_pilon_pilon_pilon_pilon	NA	10489	False	NA	NA	NA	NA	Actinobacteriota	Thermoleophilia	Solirubrobacterales	Solirubrobacteraceae	not classified	not classified	not classified	not classified	not classified	not classified	not classified	not classified	Actinobacteriota	Thermoleophilia	Solirubrobacterales	Solirubrobacteraceae	not classified	not classified	bacteriocin	10.6205602863137	474
c01143_contig_...region001	contig_54329:1.0-51080.0_pilon_pilon_pilon_pilon_pilon_pilon	NA	11032	False	NA	NA	NA	NA	Actinobacteriota	Actinobacteria	Mycobacteriales	Pseudonocardiaceae	not classified	not classified	not classified	not classified	not classified	not classified	not classified	not classified	Actinobacteriota	Actinobacteria	Mycobacteriales	Pseudonocardiaceae	not classified	not classified	siderophore	10.7075968155445	597
c00916_contig_...region001	contig_56213:1.0-20693.0_pilon_pilon_pilon_pilon_pilon_pilon	NA	20725	True	NA	NA	NA	NA	Verrucomicrobiota	Verrucomicrobiae	Chthoniobacterales	Chthoniobacteraceae	Chthoniobacter	Chthoniobacter flavus	not classified	not classified	not classified	not classified	not classified	not classified	Verrucomicrobiota	Verrucomicrobiae	Chthoniobacterales	Chthoniobacteraceae	Chthoniobacter	Chthoniobacter flavus	other	9.24448733413752	437
c01265_contig_...region001_1	contig_194:1.0-225367.0_pilon_pilon_pilon_pilon_pilon_pilon	NA	25415	False	NA	NA	NA	NA	Actinobacteriota	Actinobacteria	Mycobacteriales	QHCA01	QHCA01	QHCA01 sp003244095	not classified	not classified	not classified	not classified	not classified	not classified	Actinobacteriota	Actinobacteria	Mycobacteriales	QHCA01	QHCA01	QHCA01 sp003244095	betalactone	14.5854603928378	1067
c00903_contig_...region001	contig_18998:882.0-67648.0_pilon_pilon_pilon_pilon_pilon_pilon	NA	39099	True	NA	NA	NA	NA	Actinobacteriota	Thermoleophilia	Solirubrobacterales	Solirubrobacteraceae	not classified	not classified	not classified	not classified	not classified	not classified	not classified	not classified	Actinobacteriota	Thermoleophilia	Solirubrobacterales	Solirubrobacteraceae	not classified	not classified	NRPS	13.7365908786748	1184
c00031_contig_...region001	contig_52875:1.0-60297.0_pilon_pilon_pilon_pilon_pilon_pilon	bin.8	27874	True	94.03	4.105	230572	3667918	Bacteroidota	Bacteroidia	Chitinophagales	Chitinophagaceae	Ferruginibacter	not classified	Bacteroidota	Bacteroidia	Chitinophagales	Chitinophagaceae	Ferruginibacter	not classified	Bacteroidota	Bacteroidia	Chitinophagales	Chitinophagaceae	not classified	not classified	T3PKS	27.7312467795821	1478
c00944_contig_...region001	contig_331:1.0-99236.0_pilon_pilon_pilon_pilon_pilon_pilon	NA	41233	False	NA	NA	NA	NA	Actinobacteriota	Thermoleophilia	20CM-4-69-9	20CM-4-69-9	not classified	not classified	not classified	not classified	not classified	not classified	not classified	not classified	Actinobacteriota	Thermoleophilia	20CM-4-69-9	20CM-4-69-9	not classified	not classified	other	30.6375421754499	1571
c00268_contig_...region001	contig_22359:1.0-48919.0_pilon_pilon_pilon_pilon_pilon_pilon	NA	10120	False	NA	NA	NA	NA	not classified	not classified	not classified	not classified	not classified	not classified	not classified	not classified	not classified	not classified	not classified	not classified	not classified	not classified	not classified	not classified	not classified	not classified	bacteriocin	3.95131536080795	466
c01201_contig_...region001	contig_7462:1.0-109180.0_pilon_pilon_pilon_pilon_pilon_pilon	bin.58	21775	False	59.61	3.409	139186	6250952	Planctomycetota	UBA1135	UBA2386	UBA2386	UBA2386	not classified	Planctomycetota	UBA1135	UBA2386	UBA2386	UBA2386	not classified	Planctomycetota	UBA1135	UBA2386	UBA2386	UBA2386	UBA2386 sp002343845	terpene	6.33405849209456	618
c01605_contig_...region001	contig_1770:1.0-140042.0_pilon_pilon_pilon_pilon_pilon_pilon	NA	44351	True	NA	NA	NA	NA	Bacteroidota	Bacteroidia	Chitinophagales	Chitinophagaceae	not classified	not classified	not classified	not classified	not classified	not classified	not classified	not classified	Bacteroidota	Bacteroidia	Chitinophagales	Chitinophagaceae	not classified	not classified	NRPS	15.3657896805827	1172
c01725_scaffol...region001	scaffold_13961:1.0-196934.0_pilon_pilon_pilon_pilon_pilon_pilon	bin.56	47647	False	70.2	7.432	189674	2857051	Verrucomicrobiota	Verrucomicrobiae	Chthoniobacterales	UBA10450	Palsa-1392	not classified	Verrucomicrobiota	Verrucomicrobiae	Chthoniobacterales	UBA10450	Palsa-1392	not classified	Verrucomicrobiota	Verrucomicrobiae	Chthoniobacterales	UBA10450	Palsa-1392	Palsa-1392 sp003169975	T1PKS	30.0110798550394	1067
c01686_contig_...region001	contig_52622:1.0-47161.0_pilon_pilon_pilon_pilon_pilon_pilon	NA	47073	True	NA	NA	NA	NA	not classified	not classified	not classified	not classified	not classified	not classified	not classified	not classified	not classified	not classified	not classified	not classified	not classified	not classified	not classified	not classified	not classified	not classified	NRPS	4.17296539417501	1283
c00658_contig_...region001	contig_28105:1.0-117425.0_pilon_pilon_pilon_pilon_pilon_pilon	NA	20555	False	NA	NA	NA	NA	Verrucomicrobiota	Verrucomicrobiae	Chthoniobacterales	not classified	not classified	not classified	not classified	not classified	not classified	not classified	not classified	not classified	Verrucomicrobiota	Verrucomicrobiae	Chthoniobacterales	not classified	not classified	not classified	terpene	5.80327512922648	961
c00333_contig_...region001	contig_6507:2670.0-147407.0_pilon_pilon_pilon_pilon_pilon_pilon	NA	20333	False	NA	NA	NA	NA	Actinobacteriota	Acidimicrobiia	Microtrichales	Ilumatobacteraceae	not classified	not classified	not classified	not classified	not classified	not classified	not classified	not classified	Actinobacteriota	Acidimicrobiia	Microtrichales	Ilumatobacteraceae	not classified	not classified	terpene	22.0270786369684	852
c01740_contig_...region001	contig_8045:1.0-88325.0_pilon_pilon_pilon_pilon_pilon_pilon	NA	23139	False	NA	NA	NA	NA	Proteobacteria	Gammaproteobacteria	UBA7966	UBA7966	USCg-Taylor	USCg-Taylor sp002007425	not classified	not classified	not classified	not classified	not classified	not classified	Proteobacteria	Gammaproteobacteria	UBA7966	UBA7966	USCg-Taylor	USCg-Taylor sp002007425	terpene	29.2920647166943	912
c01458_contig_...region001_1	contig_19603:1.0-144760.0_pilon_pilon_pilon_pilon_pilon_pilon	NA	41275	False	NA	NA	NA	NA	Proteobacteria	Gammaproteobacteria	not classified	not classified	not classified	not classified	not classified	not classified	not classified	not classified	not classified	not classified	Proteobacteria	Gammaproteobacteria	not classified	not classified	not classified	not classified	arylpolyene	9.85129485222319	1602
c00378_contig_...region001_1	contig_20494:1.0-39657.0_pilon_pilon_pilon_pilon_pilon_pilon	NA	31774	True	NA	NA	NA	NA	Proteobacteria	Gammaproteobacteria	Burkholderiales	not classified	not classified	not classified	not classified	not classified	not classified	not classified	not classified	not classified	Proteobacteria	Gammaproteobacteria	Burkholderiales	not classified	not classified	not classified	arylpolyene	6.27374455514945	1561
c00924_contig_...region001	contig_2309:4.0-35079.0_pilon_pilon_pilon_pilon_pilon_pilon	NA	20933	False	NA	NA	NA	NA	Actinobacteriota	Acidimicrobiia	not classified	not classified	not classified	not classified	not classified	not classified	not classified	not classified	not classified	not classified	Actinobacteriota	Acidimicrobiia	not classified	not classified	not classified	not classified	nucleoside	15.4288855258274	1443
c01429_contig_...region001_1	contig_17506:1.0-90794.0_pilon_pilon_pilon_pilon_pilon_pilon	NA	16994	False	NA	NA	NA	NA	Proteobacteria	Gammaproteobacteria	Xanthomonadales	Xanthomonadaceae	not classified	not classified	not classified	not classified	not classified	not classified	not classified	not classified	Proteobacteria	Gammaproteobacteria	Xanthomonadales	Xanthomonadaceae	not classified	not classified	bacteriocin	11.1388194895387	699
c00964_contig_...region001	contig_16992:1.0-248092.0_pilon_pilon_pilon_pilon_pilon_pilon	NA	44295	False	NA	NA	NA	NA	not classified	not classified	not classified	not classified	not classified	not classified	not classified	not classified	not classified	not classified	not classified	not classified	not classified	not classified	not classified	not classified	not classified	not classified	NRPS	7.12850395977575	873
c01279_contig_...region001	contig_1735:1.0-69235.0_pilon_pilon_pilon_pilon_pilon_pilon	NA	35105	True	NA	NA	NA	NA	Proteobacteria	Gammaproteobacteria	not classified	not classified	not classified	not classified	not classified	not classified	not classified	not classified	not classified	not classified	Proteobacteria	Gammaproteobacteria	not classified	not classified	not classified	not classified	NRPS	18.8309144408591	1036
c00449_contig_...region001	contig_18479:1.0-116527.0_pilon_pilon_pilon_pilon_pilon_pilon	NA	10444	False	NA	NA	NA	NA	Acidobacteriota	Blastocatellia	Pyrinomonadales	Pyrinomonadaceae	GCA-002050365	GCA-002050365 sp002050365	not classified	not classified	not classified	not classified	not classified	not classified	Acidobacteriota	Blastocatellia	Pyrinomonadales	Pyrinomonadaceae	GCA-002050365	GCA-002050365 sp002050365	bacteriocin	8.55747032863447	633
c01573_contig_...region001	contig_9862:1.0-547146.0_pilon_pilon_pilon_pilon_pilon_pilon	NA	40552	False	NA	NA	NA	NA	Verrucomicrobiota	Verrucomicrobiae	not classified	not classified	not classified	not classified	not classified	not classified	not classified	not classified	not classified	not classified	Verrucomicrobiota	Verrucomicrobiae	not classified	not classified	not classified	not classified	T3PKS	9.63694352014567	859
c00603_contig_...region001	contig_60158:1.0-29851.0_pilon_pilon_pilon_pilon_pilon_pilon	NA	28317	True	NA	NA	NA	NA	not classified	not classified	not classified	not classified	not classified	not classified	not classified	not classified	not classified	not classified	not classified	not classified	not classified	not classified	not classified	not classified	not classified	not classified	NRPS	12.1161904761905	438
c00039_contig_...region001	contig_8229:1.0-300807.0_pilon_pilon_pilon_pilon_pilon_pilon	NA	10932	False	NA	NA	NA	NA	Proteobacteria	Gammaproteobacteria	Xanthomonadales	Xanthomonadaceae	not classified	not classified	not classified	not classified	not classified	not classified	not classified	not classified	Proteobacteria	Gammaproteobacteria	Xanthomonadales	Xanthomonadaceae	not classified	not classified	bacteriocin	6.95594269766455	471
c01408_contig_...region001	contig_1955:1.0-241637.0_pilon_pilon_pilon_pilon_pilon_pilon	NA	20852	False	NA	NA	NA	NA	Planctomycetota	not classified	not classified	not classified	not classified	not classified	not classified	not classified	not classified	not classified	not classified	not classified	Planctomycetota	not classified	not classified	not classified	not classified	not classified	terpene	8.07075847565534	595
c01830_contig_...region001	contig_17959:1.0-1640407.0_pilon_pilon_pilon_pilon_pilon_pilon	bin.111	40822	False	83.45	3.424	1030787	6336172	Verrucomicrobiota	Verrucomicrobiae	Opitutales	Opitutaceae	Opitutus	not classified	Verrucomicrobiota	Verrucomicrobiae	Opitutales	Opitutaceae	Opitutus	not classified	Verrucomicrobiota	Verrucomicrobiae	Opitutales	Opitutaceae	not classified	not classified	T3PKS	13.0470024325244	1366
c00920_contig_...region001_1	contig_14947:1.0-59945.0_pilon_pilon_pilon_pilon_pilon_pilon	NA	41578	False	NA	NA	NA	NA	Acidobacteriota	Blastocatellia	Pyrinomonadales	Pyrinomonadaceae	UBA11741	not classified	not classified	not classified	not classified	not classified	not classified	not classified	Acidobacteriota	Blastocatellia	Pyrinomonadales	Pyrinomonadaceae	UBA11741	not classified	NRPS-like	5.85121331406647	1099
c01216_contig_...region001	contig_496:1.0-206243.0_pilon_pilon_pilon_pilon_pilon_pilon	bin.110	24301	False	61.51	0.177	216075	1940531	Actinobacteriota	Actinobacteria	Mycobacteriales	Pseudonocardiaceae	Pseudonocardia	not classified	Actinobacteriota	Actinobacteria	Mycobacteriales	Pseudonocardiaceae	Pseudonocardia	not classified	Actinobacteriota	Actinobacteria	Mycobacteriales	Pseudonocardiaceae	not classified	not classified	lanthipeptide	43.7944199355005	809
c01176_contig_...region001	contig_5870:1.0-1471354.0_pilon_pilon_pilon_pilon_pilon_pilon	NA	45062	False	NA	NA	NA	NA	Gemmatimonadota	Gemmatimonadetes	Gemmatimonadales	Gemmatimonadaceae	not classified	not classified	not classified	not classified	not classified	not classified	not classified	not classified	Gemmatimonadota	Gemmatimonadetes	Gemmatimonadales	Gemmatimonadaceae	not classified	not classified	NRPS	12.3469028346249	1459
c00859_contig_...region001	contig_44326:1.0-62839.0_pilon_pilon_pilon_pilon_pilon_pilon	NA	34293	True	NA	NA	NA	NA	Proteobacteria	Alphaproteobacteria	Rhizobiales	Hyphomicrobiaceae	HyphomicrobiumA	not classified	not classified	not classified	not classified	not classified	not classified	not classified	Proteobacteria	Alphaproteobacteria	Rhizobiales	Hyphomicrobiaceae	HyphomicrobiumA	not classified	T3PKS	8.91049578393457	1080
c00618_contig_...region001	contig_44012:1.0-80126.0_pilon_pilon_pilon_pilon_pilon_pilon	NA	11057	True	NA	NA	NA	NA	Proteobacteria	Alphaproteobacteria	Rhizobiales	not classified	not classified	not classified	not classified	not classified	not classified	not classified	not classified	not classified	Proteobacteria	Alphaproteobacteria	Rhizobiales	not classified	not classified	not classified	terpene	8.55804232021308	606
c01627_contig_...region001	contig_45288:1.0-140135.0_pilon_pilon_pilon_pilon_pilon_pilon	NA	42366	False	NA	NA	NA	NA	Binatota	Binatia	UBA9968	UBA9968	not classified	not classified	not classified	not classified	not classified	not classified	not classified	not classified	Binatota	Binatia	UBA9968	UBA9968	not classified	not classified	NRPS	6.98403387793642	1313
c01400_contig_...region001	contig_2367:1.0-85258.0_pilon_pilon_pilon_pilon_pilon_pilon	NA	43807	False	NA	NA	NA	NA	Proteobacteria	Gammaproteobacteria	UBA7966	UBA7966	USCg-Taylor	USCg-Taylor sp002007425	not classified	not classified	not classified	not classified	not classified	not classified	Proteobacteria	Gammaproteobacteria	UBA7966	UBA7966	USCg-Taylor	USCg-Taylor sp002007425	terpene_hybrid	22.6318798472317	1574
c00034_contig_...region001	contig_55232:1.0-68079.0_pilon_pilon_pilon_pilon_pilon_pilon	NA	31100	False	NA	NA	NA	NA	Actinobacteriota	Thermoleophilia	Solirubrobacterales	not classified	not classified	not classified	not classified	not classified	not classified	not classified	not classified	not classified	Actinobacteriota	Thermoleophilia	Solirubrobacterales	not classified	not classified	not classified	betalactone	6.07559604006795	1409
c00771_contig_...region001	contig_53847:1.0-22655.0_pilon_pilon_pilon_pilon_pilon_pilon	NA	22945	True	NA	NA	NA	NA	not classified	not classified	not classified	not classified	not classified	not classified	not classified	not classified	not classified	not classified	not classified	not classified	not classified	not classified	not classified	not classified	not classified	not classified	NRPS	7.71296578775332	1038
c00474_contig_...region001	contig_53435:1.0-64698.0_pilon_pilon_pilon_pilon_pilon_pilon	NA	20624	False	NA	NA	NA	NA	Proteobacteria	Alphaproteobacteria	Rhodobacterales	Rhodobacteraceae	not classified	not classified	not classified	not classified	not classified	not classified	not classified	not classified	Proteobacteria	Alphaproteobacteria	Rhodobacterales	Rhodobacteraceae	not classified	not classified	terpene	8.2393926340728	803
c01493_contig_...region001	contig_52360:1.0-371614.0_pilon_pilon_pilon_pilon_pilon_pilon	bin.17	26442	False	85.8	0.396	130473	4600391	Proteobacteria	Gammaproteobacteria	Enterobacterales	Enterobacteriaceae	Serratia	Serratia marcescens_B	Proteobacteria	Gammaproteobacteria	Enterobacterales	Enterobacteriaceae	Serratia	Serratia marcescens_B	Proteobacteria	Gammaproteobacteria	Enterobacterales	Enterobacteriaceae	Serratia	not classified	thiopeptide	16.845889142397	239
c00794_contig_...region001	contig_12847:1.0-242629.0_pilon_pilon_pilon_pilon_pilon_pilon	NA	31813	False	NA	NA	NA	NA	Proteobacteria	Gammaproteobacteria	Burkholderiales	Burkholderiaceae	not classified	not classified	not classified	not classified	not classified	not classified	not classified	not classified	Proteobacteria	Gammaproteobacteria	Burkholderiales	Burkholderiaceae	not classified	not classified	betalactone	7.47167505924171	1304
c00337_contig_...region001	contig_14371:1.0-219508.0_pilon_pilon_pilon_pilon_pilon_pilon	NA	40204	True	NA	NA	NA	NA	Proteobacteria	Gammaproteobacteria	Burkholderiales	Burkholderiaceae	not classified	not classified	not classified	not classified	not classified	not classified	not classified	not classified	Proteobacteria	Gammaproteobacteria	Burkholderiales	Burkholderiaceae	not classified	not classified	arylpolyene	8.05451749327182	1135
c00679_contig_...region001	contig_41705:1.0-36002.0_pilon_pilon_pilon_pilon_pilon_pilon	NA	36107	True	NA	NA	NA	NA	Bacteroidota	Bacteroidia	Chitinophagales	Chitinophagaceae	TaibaiellaB	not classified	not classified	not classified	not classified	not classified	not classified	not classified	Bacteroidota	Bacteroidia	Chitinophagales	Chitinophagaceae	TaibaiellaB	not classified	arylpolyene	3.68393940233196	1370
c01165_contig_...region001	contig_3551:1.0-43715.0_pilon_pilon_pilon_pilon_pilon_pilon	NA	43890	True	NA	NA	NA	NA	Proteobacteria	Gammaproteobacteria	not classified	not classified	not classified	not classified	not classified	not classified	not classified	not classified	not classified	not classified	Proteobacteria	Gammaproteobacteria	not classified	not classified	not classified	not classified	NRPS	4.22469810890864	591
c00357_contig_...region001	contig_57773:1.0-17909.0_pilon_pilon_pilon_pilon_pilon_pilon	NA	17275	True	NA	NA	NA	NA	Actinobacteriota	Actinobacteria	Mycobacteriales	Pseudonocardiaceae	GCA-003244245	not classified	not classified	not classified	not classified	not classified	not classified	not classified	Actinobacteriota	Actinobacteria	Mycobacteriales	Pseudonocardiaceae	GCA-003244245	not classified	terpene	8.85377713458755	824
c00980_contig_...region001	contig_56292:1.0-27802.0_pilon_pilon_pilon_pilon_pilon_pilon	NA	28073	True	NA	NA	NA	NA	Bacteroidota	Bacteroidia	not classified	not classified	not classified	not classified	not classified	not classified	not classified	not classified	not classified	not classified	Bacteroidota	Bacteroidia	not classified	not classified	not classified	not classified	NRPS	6.28871157339793	604
c00405_contig_...region001	contig_39124:1.0-30949.0_pilon_pilon_pilon_pilon_pilon_pilon	NA	11847	True	NA	NA	NA	NA	Actinobacteriota	Actinobacteria	not classified	not classified	not classified	not classified	not classified	not classified	not classified	not classified	not classified	not classified	Actinobacteriota	Actinobacteria	not classified	not classified	not classified	not classified	terpene	5.65538580545349	637
c00281_contig_...region001	contig_22373:1.0-85403.0_pilon_pilon_pilon_pilon_pilon_pilon	NA	37378	True	NA	NA	NA	NA	Bacteroidota	Bacteroidia	Chitinophagales	Chitinophagaceae	not classified	not classified	not classified	not classified	not classified	not classified	not classified	not classified	Bacteroidota	Bacteroidia	Chitinophagales	Chitinophagaceae	not classified	not classified	NRPS	7.06732624921524	778
c00437_contig_...region001	contig_53395:1.0-41455.0_pilon_pilon_pilon_pilon_pilon_pilon	NA	35868	True	NA	NA	NA	NA	Actinobacteriota	Actinobacteria	not classified	not classified	not classified	not classified	not classified	not classified	not classified	not classified	not classified	not classified	Actinobacteriota	Actinobacteria	not classified	not classified	not classified	not classified	T3PKS	8.58244080145719	919
c01110_contig_...region001	contig_17159:1.0-201246.0_pilon_pilon_pilon_pilon_pilon_pilon	NA	18955	True	NA	NA	NA	NA	Actinobacteriota	Actinobacteria	not classified	not classified	not classified	not classified	not classified	not classified	not classified	not classified	not classified	not classified	Actinobacteriota	Actinobacteria	not classified	not classified	not classified	not classified	terpene	10.4093873004085	1098
c00098_contig_...region001	contig_12098:1.0-66177.0_pilon_pilon_pilon_pilon_pilon_pilon	NA	23286	False	NA	NA	NA	NA	Actinobacteriota	Thermoleophilia	not classified	not classified	not classified	not classified	not classified	not classified	not classified	not classified	not classified	not classified	Actinobacteriota	Thermoleophilia	not classified	not classified	not classified	not classified	lassopeptide	6.5143697225573	962
c00096_contig_...region001	contig_12096:1.0-81038.0_pilon_pilon_pilon_pilon_pilon_pilon	NA	21036	False	NA	NA	NA	NA	Gemmatimonadota	Gemmatimonadetes	Gemmatimonadales	not classified	not classified	not classified	not classified	not classified	not classified	not classified	not classified	not classified	Gemmatimonadota	Gemmatimonadetes	Gemmatimonadales	not classified	not classified	not classified	LAP	8.96286945812808	811
c00658_contig_...region001_1	contig_1871:1.0-358932.0_pilon_pilon_pilon_pilon_pilon_pilon	NA	20552	False	NA	NA	NA	NA	Proteobacteria	Gammaproteobacteria	Burkholderiales	Burkholderiaceae	not classified	not classified	not classified	not classified	not classified	not classified	not classified	not classified	Proteobacteria	Gammaproteobacteria	Burkholderiales	Burkholderiaceae	not classified	not classified	terpene	9.60186821369431	711
c00831_contig_...region001	contig_18912:1.0-67025.0_pilon_pilon_pilon_pilon_pilon_pilon	NA	40279	False	NA	NA	NA	NA	Proteobacteria	Alphaproteobacteria	Sphingomonadales	Sphingomonadaceae	not classified	not classified	not classified	not classified	not classified	not classified	not classified	not classified	Proteobacteria	Alphaproteobacteria	Sphingomonadales	Sphingomonadaceae	not classified	not classified	T3PKS	8.94473750687252	1241
c00312_contig_...region001	contig_20411:1.0-113491.0_pilon_pilon_pilon_pilon_pilon_pilon	NA	44811	True	NA	NA	NA	NA	Proteobacteria	Gammaproteobacteria	not classified	not classified	not classified	not classified	not classified	not classified	not classified	not classified	not classified	not classified	Proteobacteria	Gammaproteobacteria	not classified	not classified	not classified	not classified	acyl_amino_acids	6.52517312534975	717
c01324_contig_...region001	contig_35704:1.0-39446.0_pilon_pilon_pilon_pilon_pilon_pilon	NA	8416	True	NA	NA	NA	NA	Proteobacteria	Gammaproteobacteria	Xanthomonadales	Xanthomonadaceae	not classified	not classified	not classified	not classified	not classified	not classified	not classified	not classified	Proteobacteria	Gammaproteobacteria	Xanthomonadales	Xanthomonadaceae	not classified	not classified	bacteriocin	4.07747702379454	440
c00639_contig_...region001	contig_55888:1.0-39373.0_pilon_pilon_pilon_pilon_pilon_pilon	NA	15466	True	NA	NA	NA	NA	Chloroflexota_A	Ellin6529	CSP1-4	CSP1-4	not classified	not classified	not classified	not classified	not classified	not classified	not classified	not classified	Chloroflexota_A	Ellin6529	CSP1-4	CSP1-4	not classified	not classified	lassopeptide	8.64708583088892	497
c00232_contig_...region002	contig_6410:1.0-72588.0_pilon_pilon_pilon_pilon_pilon_pilon	NA	10279	False	NA	NA	NA	NA	Proteobacteria	Gammaproteobacteria	Burkholderiales	Burkholderiaceae	not classified	not classified	not classified	not classified	not classified	not classified	not classified	not classified	Proteobacteria	Gammaproteobacteria	Burkholderiales	Burkholderiaceae	not classified	not classified	bacteriocin	7.512050648045	362
c00772_contig_...region001_1	contig_22909:1.0-114182.0_pilon_pilon_pilon_pilon_pilon_pilon	NA	22096	False	NA	NA	NA	NA	Actinobacteriota	Actinobacteria	Propionibacteriales	Nocardioidaceae	Nocardioides	not classified	not classified	not classified	not classified	not classified	not classified	not classified	Actinobacteriota	Actinobacteria	Propionibacteriales	Nocardioidaceae	Nocardioides	not classified	lassopeptide	8.08375408375408	601
c00247_contig_...region001_1	contig_22326:1.0-24814.0_pilon_pilon_pilon_pilon_pilon_pilon	NA	20408	False	NA	NA	NA	NA	Proteobacteria	Alphaproteobacteria	Rhizobiales	Hyphomicrobiaceae	not classified	not classified	not classified	not classified	not classified	not classified	not classified	not classified	Proteobacteria	Alphaproteobacteria	Rhizobiales	Hyphomicrobiaceae	not classified	not classified	hserlactone	4.46494331430409	799
c00491_contig_...region001	contig_10529:1.0-259210.0_pilon_pilon_pilon_pilon_pilon_pilon	NA	20795	False	NA	NA	NA	NA	Actinobacteriota	Actinobacteria	not classified	not classified	not classified	not classified	not classified	not classified	not classified	not classified	not classified	not classified	Actinobacteriota	Actinobacteria	not classified	not classified	not classified	not classified	terpene	15.3748487858421	1039
c01219_contig_...region001	contig_54417:1.0-91370.0_pilon_pilon_pilon_pilon_pilon_pilon	NA	35284	True	NA	NA	NA	NA	Proteobacteria	Gammaproteobacteria	Burkholderiales	not classified	not classified	not classified	not classified	not classified	not classified	not classified	not classified	not classified	Proteobacteria	Gammaproteobacteria	Burkholderiales	not classified	not classified	not classified	other	4.3598668049566	437
c00273_contig_...region001	contig_27459:1.0-96065.0_pilon_pilon_pilon_pilon_pilon_pilon	NA	16248	True	NA	NA	NA	NA	Proteobacteria	Gammaproteobacteria	UBA7966	UBA7966	USCg-Taylor	USCg-Taylor sp002007425	not classified	not classified	not classified	not classified	not classified	not classified	Proteobacteria	Gammaproteobacteria	UBA7966	UBA7966	USCg-Taylor	USCg-Taylor sp002007425	terpene	91.0702515448474	1129
c00612_contig_...region001	contig_48822:1.0-74975.0_pilon_pilon_pilon_pilon_pilon_pilon	NA	34022	True	NA	NA	NA	NA	Binatota	Binatia	UBA9968	UBA9968	not classified	not classified	not classified	not classified	not classified	not classified	not classified	not classified	Binatota	Binatia	UBA9968	UBA9968	not classified	not classified	NRPS	6.43722592384119	675
c00333_contig_...region001_1	contig_20436:1.0-59551.0_pilon_pilon_pilon_pilon_pilon_pilon	NA	32818	True	NA	NA	NA	NA	Proteobacteria	Alphaproteobacteria	Sphingomonadales	Sphingomonadaceae	Sphingomonas	not classified	not classified	not classified	not classified	not classified	not classified	not classified	Proteobacteria	Alphaproteobacteria	Sphingomonadales	Sphingomonadaceae	Sphingomonas	not classified	T3PKS	5.97228683792151	566
c01379_contig_...region001	contig_38058:1.0-160341.0_pilon_pilon_pilon_pilon_pilon_pilon	NA	43641	False	NA	NA	NA	NA	Actinobacteriota	Actinobacteria	Propionibacteriales	Nocardioidaceae	Nocardioides	not classified	not classified	not classified	not classified	not classified	not classified	not classified	Actinobacteriota	Actinobacteria	Propionibacteriales	Nocardioidaceae	Nocardioides	not classified	PKS_hybrid	8.04422957343614	1432
c01468_contig_...region001	contig_974:1.0-197359.0_pilon_pilon_pilon_pilon_pilon_pilon	bin.101	20699	False	81.49	1.149	604435	3729011	Bacteroidota	Bacteroidia	Chitinophagales	Chitinophagaceae	Ferruginibacter	not classified	Bacteroidota	Bacteroidia	Chitinophagales	Chitinophagaceae	Ferruginibacter	not classified	Bacteroidota	Bacteroidia	Chitinophagales	Chitinophagaceae	not classified	not classified	terpene	11.4661458728353	1465
c00731_contig_...region001	contig_188:1.0-359612.0_pilon_pilon_pilon_pilon_pilon_pilon	NA	42466	False	NA	NA	NA	NA	Acidobacteriota	Vicinamibacteria	Vicinamibacterales	2-12-FULL-66-21	not classified	not classified	not classified	not classified	not classified	not classified	not classified	not classified	Acidobacteriota	Vicinamibacteria	Vicinamibacterales	2-12-FULL-66-21	not classified	not classified	NRPS-like	22.1091638929681	1486
c00006_contig_...region001_1	contig_11995:1.0-31117.0_pilon_pilon_pilon_pilon_pilon_pilon	NA	12202	True	NA	NA	NA	NA	Actinobacteriota	Thermoleophilia	Solirubrobacterales	Solirubrobacteraceae	not classified	not classified	not classified	not classified	not classified	not classified	not classified	not classified	Actinobacteriota	Thermoleophilia	Solirubrobacterales	Solirubrobacteraceae	not classified	not classified	terpene	14.6302714646465	510
c01426_contig_...region001	contig_54675:1.0-32693.0_pilon_pilon_pilon_pilon_pilon_pilon	NA	18598	True	NA	NA	NA	NA	Proteobacteria	Gammaproteobacteria	Burkholderiales	Burkholderiaceae	not classified	not classified	not classified	not classified	not classified	not classified	not classified	not classified	Proteobacteria	Gammaproteobacteria	Burkholderiales	Burkholderiaceae	not classified	not classified	terpene	6.51947933733843	477
c01808_scaffol...region001	scaffold_38124:1.0-156909.0_pilon_pilon_pilon_pilon_pilon_pilon	NA	56702	False	NA	NA	NA	NA	Proteobacteria	not classified	not classified	not classified	not classified	not classified	not classified	not classified	not classified	not classified	not classified	not classified	Proteobacteria	not classified	not classified	not classified	not classified	not classified	PKS_hybrid	7.99954908896919	2140
c01098_contig_...region001_1	contig_13172:1.0-149980.0_pilon_pilon_pilon_pilon_pilon_pilon	NA	40936	False	NA	NA	NA	NA	Actinobacteriota	Actinobacteria	not classified	not classified	not classified	not classified	not classified	not classified	not classified	not classified	not classified	not classified	Actinobacteriota	Actinobacteria	not classified	not classified	not classified	not classified	T3PKS	13.4520403072932	1287
c00638_contig_...region001	contig_2807:1.0-398931.0_pilon_pilon_pilon_pilon_pilon_pilon	NA	73790	False	NA	NA	NA	NA	Proteobacteria	Gammaproteobacteria	UBA7966	UBA7966	USCg-Taylor	USCg-Taylor sp002007425	not classified	not classified	not classified	not classified	not classified	not classified	Proteobacteria	Gammaproteobacteria	UBA7966	UBA7966	USCg-Taylor	USCg-Taylor sp002007425	NRPS	114.408332771119	1339
c01811_contig_...region001	contig_15899:1.0-156502.0_pilon_pilon_pilon_pilon_pilon_pilon	NA	25093	True	NA	NA	NA	NA	Acidobacteriota	Blastocatellia	Pyrinomonadales	Pyrinomonadaceae	not classified	not classified	not classified	not classified	not classified	not classified	not classified	not classified	Acidobacteriota	Blastocatellia	Pyrinomonadales	Pyrinomonadaceae	not classified	not classified	NRPS	30.4974320087681	1752
c01107_contig_...region001	contig_3998:1.0-221944.0_pilon_pilon_pilon_pilon_pilon_pilon	NA	40555	False	NA	NA	NA	NA	Acidobacteriota	Blastocatellia	Pyrinomonadales	Pyrinomonadaceae	not classified	not classified	not classified	not classified	not classified	not classified	not classified	not classified	Acidobacteriota	Blastocatellia	Pyrinomonadales	Pyrinomonadaceae	not classified	not classified	NRPS-like	9.47085236057675	1528
c01777_contig_...region001_1	contig_43147:1.0-60627.0_pilon_pilon_pilon_pilon_pilon_pilon	bin.51	22520	False	85.24	0.963	145839	6557706	Proteobacteria	Gammaproteobacteria	Burkholderiales	Burkholderiaceae	Achromobacter	Achromobacter sp001299435	Proteobacteria	Gammaproteobacteria	Burkholderiales	Burkholderiaceae	Achromobacter	Achromobacter sp001299435	Proteobacteria	Gammaproteobacteria	Burkholderiales	Burkholderiaceae	Achromobacter	not classified	betalactone	19.6445853849415	561
c01342_contig_...region001	contig_13435:1.0-77764.0_pilon_pilon_pilon_pilon_pilon_pilon	NA	10840	False	NA	NA	NA	NA	Proteobacteria	Alphaproteobacteria	Sphingomonadales	not classified	not classified	not classified	not classified	not classified	not classified	not classified	not classified	not classified	Proteobacteria	Alphaproteobacteria	Sphingomonadales	not classified	not classified	not classified	bacteriocin	9.79355798327948	598
c01546_contig_...region001_1	contig_21733:1.0-52175.0_pilon_pilon_pilon_pilon_pilon_pilon	NA	23627	False	NA	NA	NA	NA	Acidobacteriota	Vicinamibacteria	Vicinamibacterales	2-12-FULL-66-21	not classified	not classified	not classified	not classified	not classified	not classified	not classified	not classified	Acidobacteriota	Vicinamibacteria	Vicinamibacterales	2-12-FULL-66-21	not classified	not classified	lassopeptide	23.6690793117277	725
c01786_contig_...region001	contig_5035:1.0-185256.0_pilon_pilon_pilon_pilon_pilon_pilon	bin.41	25464	False	52.08	7.21	109237	3077699	Proteobacteria	Gammaproteobacteria	Burkholderiales	Burkholderiaceae	Rhizobacter	not classified	Proteobacteria	Gammaproteobacteria	Burkholderiales	Burkholderiaceae	Rhizobacter	not classified	Proteobacteria	Gammaproteobacteria	Burkholderiales	Burkholderiaceae	Rhizobacter	not classified	betalactone	7.38646431766494	1045
c01376_contig_...region001	contig_26442:1.0-68972.0_pilon_pilon_pilon_pilon_pilon_pilon	NA	50921	True	NA	NA	NA	NA	Proteobacteria	Gammaproteobacteria	Burkholderiales	Burkholderiaceae	not classified	not classified	not classified	not classified	not classified	not classified	not classified	not classified	Proteobacteria	Gammaproteobacteria	Burkholderiales	Burkholderiaceae	not classified	not classified	acyl_amino_acids	5.58164165931156	1628
c01212_contig_...region001_1	contig_17271:1.0-58526.0_pilon_pilon_pilon_pilon_pilon_pilon	NA	57364	True	NA	NA	NA	NA	Bacteroidota	Ignavibacteria	SJA-28	B-1AR	UBA2330	UBA2330 sp002344965	not classified	not classified	not classified	not classified	not classified	not classified	Bacteroidota	Ignavibacteria	SJA-28	B-1AR	UBA2330	UBA2330 sp002344965	NRPS	4.50024607551973	2000
c00256_contig_...region001	contig_18259:1.0-186231.0_pilon_pilon_pilon_pilon_pilon_pilon	NA	15279	True	NA	NA	NA	NA	Actinobacteriota	Actinobacteria	Mycobacteriales	QHCA01	QHCA01	QHCA01 sp003244095	not classified	not classified	not classified	not classified	not classified	not classified	Actinobacteriota	Actinobacteria	Mycobacteriales	QHCA01	QHCA01	QHCA01 sp003244095	terpene	19.5895381083415	813
c00132_contig_...region002	contig_53:1.0-2445851.0_pilon_pilon_pilon_pilon_pilon_pilon	bin.11	40858	False	96.84	3.04	1128856	5034857	Verrucomicrobiota	Verrucomicrobiae	Chthoniobacterales	not classified	not classified	not classified	Verrucomicrobiota	Verrucomicrobiae	Chthoniobacterales	not classified	not classified	not classified	Verrucomicrobiota	Verrucomicrobiae	Chthoniobacterales	not classified	not classified	not classified	other	18.0066017018156	824
c00376_contig_...region001	contig_16376:1.0-26278.0_pilon_pilon_pilon_pilon_pilon_pilon	NA	13586	True	NA	NA	NA	NA	Proteobacteria	Gammaproteobacteria	UBA7966	UBA7966	USCg-Taylor	USCg-Taylor sp002007425	not classified	not classified	not classified	not classified	not classified	not classified	Proteobacteria	Gammaproteobacteria	UBA7966	UBA7966	USCg-Taylor	USCg-Taylor sp002007425	terpene	38.6901296338413	640
c00800_contig_...region001	contig_56077:1.0-24854.0_pilon_pilon_pilon_pilon_pilon_pilon	NA	24850	True	NA	NA	NA	NA	not classified	not classified	not classified	not classified	not classified	not classified	not classified	not classified	not classified	not classified	not classified	not classified	not classified	not classified	not classified	not classified	not classified	not classified	NRPS	18.2610060362173	432
c00915_contig_...region002	contig_19015:1.0-260013.0_pilon_pilon_pilon_pilon_pilon_pilon	NA	20942	False	NA	NA	NA	NA	Acidobacteriota	Vicinamibacteria	Vicinamibacterales	not classified	not classified	not classified	not classified	not classified	not classified	not classified	not classified	not classified	Acidobacteriota	Vicinamibacteria	Vicinamibacterales	not classified	not classified	not classified	bottromycin	8.01954890104617	928
c01680_contig_...region001	contig_24026:1.0-339665.0_pilon_pilon_pilon_pilon_pilon_pilon	bin.62	67395	False	77.17	3.738	489550	3803287	Proteobacteria	Gammaproteobacteria	Burkholderiales	Burkholderiaceae	Herminiimonas	not classified	Proteobacteria	Gammaproteobacteria	Burkholderiales	Burkholderiaceae	Herminiimonas	not classified	Proteobacteria	Gammaproteobacteria	Burkholderiales	Burkholderiaceae	not classified	not classified	NRPS	6.65917688868509	1880
c00073_contig_...region001	contig_27123:1.0-88981.0_pilon_pilon_pilon_pilon_pilon_pilon	NA	24699	True	NA	NA	NA	NA	Acidobacteriota	Vicinamibacteria	Vicinamibacterales	UBA2999	not classified	not classified	not classified	not classified	not classified	not classified	not classified	not classified	Acidobacteriota	Vicinamibacteria	Vicinamibacterales	UBA2999	not classified	not classified	arylpolyene	8.61836718671138	1488
c01614_contig_...region001	contig_991:1.0-687925.0_pilon_pilon_pilon_pilon_pilon_pilon	bin.96	10489	False	95.5	2.197	689720	2933794	Gemmatimonadota	Gemmatimonadetes	Gemmatimonadales	GWC2-71-9	Palsa-1233	not classified	Gemmatimonadota	Gemmatimonadetes	Gemmatimonadales	GWC2-71-9	Palsa-1233	not classified	Gemmatimonadota	Gemmatimonadetes	Gemmatimonadales	GWC2-71-9	Palsa-1233	Palsa-1233 sp003169895	butyrolactone	25.8615090181523	643
c00317_contig_...region001_1	contig_2042:1.0-97441.0_pilon_pilon_pilon_pilon_pilon_pilon	NA	52457	True	NA	NA	NA	NA	Proteobacteria	Gammaproteobacteria	UBA7966	UBA7966	USCg-Taylor	USCg-Taylor sp002007425	not classified	not classified	not classified	not classified	not classified	not classified	Proteobacteria	Gammaproteobacteria	UBA7966	UBA7966	USCg-Taylor	USCg-Taylor sp002007425	NRPS_PKS_hybrid	19.69163848755	1723
c01405_contig_...region001	contig_9670:1.0-68237.0_pilon_pilon_pilon_pilon_pilon_pilon	NA	24647	False	NA	NA	NA	NA	Acidobacteriota	Acidobacteriae	not classified	not classified	not classified	not classified	not classified	not classified	not classified	not classified	not classified	not classified	Acidobacteriota	Acidobacteriae	not classified	not classified	not classified	not classified	betalactone	4.80886883642151	693
c00962_contig_...region001	contig_5167:1.0-633674.0_pilon_pilon_pilon_pilon_pilon_pilon	NA	23399	False	NA	NA	NA	NA	Acidobacteriota	Vicinamibacteria	Vicinamibacterales	2-12-FULL-66-21	not classified	not classified	not classified	not classified	not classified	not classified	not classified	not classified	Acidobacteriota	Vicinamibacteria	Vicinamibacterales	2-12-FULL-66-21	not classified	not classified	lassopeptide	12.029684235424	1146
c01295_contig_...region001	contig_1138:1.0-623575.0_pilon_pilon_pilon_pilon_pilon_pilon	bin.94	40770	False	66.83	3.382	304311	3128329	Bacteroidota	Bacteroidia	Chitinophagales	Chitinophagaceae	Ferruginibacter	not classified	Bacteroidota	Bacteroidia	Chitinophagales	Chitinophagaceae	Ferruginibacter	not classified	Bacteroidota	Bacteroidia	Chitinophagales	Chitinophagaceae	not classified	not classified	T3PKS	10.9939072657056	1292
c01631_contig_...region001_1	contig_61265:1.0-85659.0_pilon_pilon_pilon_pilon_pilon_pilon	NA	10780	False	NA	NA	NA	NA	Proteobacteria	Alphaproteobacteria	Sphingomonadales	Sphingomonadaceae	not classified	not classified	not classified	not classified	not classified	not classified	not classified	not classified	Proteobacteria	Alphaproteobacteria	Sphingomonadales	Sphingomonadaceae	not classified	not classified	bacteriocin	6.12443341873109	678
c01381_contig_...region001	contig_9640:1.0-50522.0_pilon_pilon_pilon_pilon_pilon_pilon	NA	22355	False	NA	NA	NA	NA	Acidobacteriota	not classified	not classified	not classified	not classified	not classified	not classified	not classified	not classified	not classified	not classified	not classified	Acidobacteriota	not classified	not classified	not classified	not classified	not classified	lassopeptide	8.7055598755832	1160
c01822_contig_...region001_1	contig_36258:1.0-40121.0_pilon_pilon_pilon_pilon_pilon_pilon	NA	40555	True	NA	NA	NA	NA	not classified	not classified	not classified	not classified	not classified	not classified	not classified	not classified	not classified	not classified	not classified	not classified	not classified	not classified	not classified	not classified	not classified	not classified	NRPS	6.32523733201825	419
c00538_contig_...region001	contig_60074:1.0-43891.0_pilon_pilon_pilon_pilon_pilon_pilon	NA	21399	True	NA	NA	NA	NA	Actinobacteriota	not classified	not classified	not classified	not classified	not classified	not classified	not classified	not classified	not classified	not classified	not classified	Actinobacteriota	not classified	not classified	not classified	not classified	not classified	other	7.45182845064661	506
c00753_contig_...region001	contig_466:1.0-422326.0_pilon_pilon_pilon_pilon_pilon_pilon	bin.3	10921	False	87.08	8.266	422879	6765030	Proteobacteria	Gammaproteobacteria	UBA7966	UBA7966	not classified	not classified	Proteobacteria	Gammaproteobacteria	UBA7966	UBA7966	not classified	not classified	Proteobacteria	Gammaproteobacteria	not classified	not classified	not classified	not classified	bacteriocin	34.234104791205	356
c00870_contig_...region001	contig_53973:1.0-112214.0_pilon_pilon_pilon_pilon_pilon_pilon	NA	42694	False	NA	NA	NA	NA	Acidobacteriota	Vicinamibacteria	Vicinamibacterales	UBA2999	12-FULL-67-14b	not classified	not classified	not classified	not classified	not classified	not classified	not classified	Acidobacteriota	Vicinamibacteria	Vicinamibacterales	UBA2999	12-FULL-67-14b	not classified	NRPS_like_hybrid	9.9213155226381	1373
c00235_contig_...region001_1	contig_3440:1.0-220012.0_pilon_pilon_pilon_pilon_pilon_pilon	NA	34665	True	NA	NA	NA	NA	Acidobacteriota	Vicinamibacteria	Vicinamibacterales	UBA2999	not classified	not classified	not classified	not classified	not classified	not classified	not classified	not classified	Acidobacteriota	Vicinamibacteria	Vicinamibacterales	UBA2999	not classified	not classified	NRPS-like	15.9101520838345	1500
c00593_contig_...region001	contig_39367:33077.0-99841.0_pilon_pilon_pilon_pilon_pilon_pilon	NA	60794	False	NA	NA	NA	NA	Actinobacteriota	not classified	not classified	not classified	not classified	not classified	not classified	not classified	not classified	not classified	not classified	not classified	Actinobacteriota	not classified	not classified	not classified	not classified	not classified	NRPS	15.7882549175771	1198
c00345_contig_...region001	contig_57761:1.0-30933.0_pilon_pilon_pilon_pilon_pilon_pilon	NA	31086	True	NA	NA	NA	NA	not classified	not classified	not classified	not classified	not classified	not classified	not classified	not classified	not classified	not classified	not classified	not classified	not classified	not classified	not classified	not classified	not classified	not classified	NRPS	5.61542173325613	1014
c00153_contig_...region001	contig_1016:1.0-136129.0_pilon_pilon_pilon_pilon_pilon_pilon	NA	10918	False	NA	NA	NA	NA	Proteobacteria	Gammaproteobacteria	UBA7966	UBA7966	USCg-Taylor	USCg-Taylor sp002007425	not classified	not classified	not classified	not classified	not classified	not classified	Proteobacteria	Gammaproteobacteria	UBA7966	UBA7966	USCg-Taylor	USCg-Taylor sp002007425	bacteriocin	37.9087365552006	502
c01343_contig_...region001	contig_60974:1.0-39285.0_pilon_pilon_pilon_pilon_pilon_pilon	NA	23864	False	NA	NA	NA	NA	Actinobacteriota	Acidimicrobiia	not classified	not classified	not classified	not classified	not classified	not classified	not classified	not classified	not classified	not classified	Actinobacteriota	Acidimicrobiia	not classified	not classified	not classified	not classified	terpene	7.84440092576108	1040
c01833_contig_...region001	contig_52817:1.0-88996.0_pilon_pilon_pilon_pilon_pilon_pilon	NA	20830	False	NA	NA	NA	NA	Actinobacteriota	Actinobacteria	not classified	not classified	not classified	not classified	not classified	not classified	not classified	not classified	not classified	not classified	Actinobacteriota	Actinobacteria	not classified	not classified	not classified	not classified	terpene	5.10913575857241	662
c00403_contig_...region001	contig_48547:1.0-78325.0_pilon_pilon_pilon_pilon_pilon_pilon	NA	24407	True	NA	NA	NA	NA	Acidobacteriota	Vicinamibacteria	Vicinamibacterales	Vicinamibacteraceae	Luteitalea	not classified	not classified	not classified	not classified	not classified	not classified	not classified	Acidobacteriota	Vicinamibacteria	Vicinamibacterales	Vicinamibacteraceae	Luteitalea	not classified	NRPS-like	22.8319782163352	1149
c00263_contig_...region001	contig_18266:1.0-55491.0_pilon_pilon_pilon_pilon_pilon_pilon	bin.70	21034	False	76.34	8.108	367539	4470774	Verrucomicrobiota	Verrucomicrobiae	Pedosphaerales	AV2	not classified	not classified	Verrucomicrobiota	Verrucomicrobiae	Pedosphaerales	AV2	not classified	not classified	Verrucomicrobiota	Verrucomicrobiae	Pedosphaerales	not classified	not classified	not classified	terpene	12.6919839571231	931
c00154_contig_...region001_1	contig_18151:1.0-133379.0_pilon_pilon_pilon_pilon_pilon_pilon	NA	28565	True	NA	NA	NA	NA	Actinobacteriota	Actinobacteria	Mycobacteriales	QHCA01	QHCA01	QHCA01 sp003244095	not classified	not classified	not classified	not classified	not classified	not classified	Actinobacteriota	Actinobacteria	Mycobacteriales	QHCA01	QHCA01	QHCA01 sp003244095	NRPS-like	9.07693750468902	967
c01464_contig_...region001	contig_611:1.0-108664.0_pilon_pilon_pilon_pilon_pilon_pilon	NA	28713	True	NA	NA	NA	NA	Bacteroidota	Bacteroidia	Chitinophagales	Chitinophagaceae	not classified	not classified	not classified	not classified	not classified	not classified	not classified	not classified	Bacteroidota	Bacteroidia	Chitinophagales	Chitinophagaceae	not classified	not classified	T3PKS	18.2943968649673	1210
c01834_contig_...region001	contig_57335:1.0-71034.0_pilon_pilon_pilon_pilon_pilon_pilon	NA	28648	True	NA	NA	NA	NA	Planctomycetota	UBA11346	UBA11346	UBA11346	BOG-1363	BOG-1363 sp003136555	not classified	not classified	not classified	not classified	not classified	not classified	Planctomycetota	UBA11346	UBA11346	UBA11346	BOG-1363	BOG-1363 sp003136555	arylpolyene	7.34757870780124	973
c00077_contig_...region001_1	contig_10074:1.0-208567.0_pilon_pilon_pilon_pilon_pilon_pilon	bin.32	20780	False	57.81	0.054	209003	2417905	Actinobacteriota	Actinobacteria	Actinomycetales	Kineococcaceae	not classified	not classified	Actinobacteriota	Actinobacteria	Actinomycetales	Kineococcaceae	not classified	not classified	Actinobacteriota	Actinobacteria	not classified	not classified	not classified	not classified	terpene	19.1786577226164	943
c01862_contig_...region001	contig_5737:1.0-81977.0_pilon_pilon_pilon_pilon_pilon_pilon	NA	45307	True	NA	NA	NA	NA	Proteobacteria	Alphaproteobacteria	Sphingomonadales	Sphingomonadaceae	not classified	not classified	not classified	not classified	not classified	not classified	not classified	not classified	Proteobacteria	Alphaproteobacteria	Sphingomonadales	Sphingomonadaceae	not classified	not classified	acyl_amino_acids	10.3317374704563	916
c01416_contig_...region001	contig_42683:2.0-1681.0_pilon_pilon_pilon_pilon_pilon_pilon	NA	1704	True	NA	NA	NA	NA	not classified	not classified	not classified	not classified	not classified	not classified	not classified	not classified	not classified	not classified	not classified	not classified	not classified	not classified	not classified	not classified	not classified	not classified	other	2.65199530516432	437
c01540_contig_...region001_1	contig_29440:1.0-512258.0_pilon_pilon_pilon_pilon_pilon_pilon	bin.75	21089	False	87.29	0	1534724	4444995	Gemmatimonadota	Gemmatimonadetes	Gemmatimonadales	Gemmatimonadaceae	not classified	not classified	Gemmatimonadota	Gemmatimonadetes	Gemmatimonadales	Gemmatimonadaceae	not classified	not classified	Gemmatimonadota	Gemmatimonadetes	Gemmatimonadales	Gemmatimonadaceae	Gemmatimonas	not classified	terpene	12.3480947235799	1002
c00510_contig_...region001	contig_4627:1.0-561544.0_pilon_pilon_pilon_pilon_pilon_pilon	NA	23522	False	NA	NA	NA	NA	Actinobacteriota	Acidimicrobiia	Microtrichales	Ilumatobacteraceae	not classified	not classified	not classified	not classified	not classified	not classified	not classified	not classified	Actinobacteriota	Acidimicrobiia	Microtrichales	Ilumatobacteraceae	not classified	not classified	terpene	18.4276663916587	973
c00480_contig_...region001	contig_4384:1.0-264375.0_pilon_pilon_pilon_pilon_pilon_pilon	bin.1	23798	False	66.37	3.296	128057	5536941	Gemmatimonadota	Gemmatimonadetes	Gemmatimonadales	Gemmatimonadaceae	SCN-70-22	not classified	Gemmatimonadota	Gemmatimonadetes	Gemmatimonadales	Gemmatimonadaceae	SCN-70-22	not classified	Gemmatimonadota	Gemmatimonadetes	Gemmatimonadales	not classified	not classified	not classified	LAP	7.48498353689318	1207
c01307_contig_...region001	contig_47319:1.0-6614.0_pilon_pilon_pilon_pilon_pilon_pilon	NA	6601	True	NA	NA	NA	NA	Actinobacteriota	Actinobacteria	not classified	not classified	not classified	not classified	not classified	not classified	not classified	not classified	not classified	not classified	Actinobacteriota	Actinobacteria	not classified	not classified	not classified	not classified	T3PKS	5.59854567489774	722
c00548_contig_...region001	contig_1059:1.0-86418.0_pilon_pilon_pilon_pilon_pilon_pilon	NA	79326	True	NA	NA	NA	NA	Bacteroidota	Bacteroidia	not classified	not classified	not classified	not classified	not classified	not classified	not classified	not classified	not classified	not classified	Bacteroidota	Bacteroidia	not classified	not classified	not classified	not classified	NRPS	16.2294212775788	1019
c01672_contig_...region001	contig_430:1.0-144615.0_pilon_pilon_pilon_pilon_pilon_pilon	NA	10408	False	NA	NA	NA	NA	Chloroflexota_A	Ellin6529	QHBO01	QHBO01	QHBO01	QHBO01 sp003243965	not classified	not classified	not classified	not classified	not classified	not classified	Chloroflexota_A	Ellin6529	QHBO01	QHBO01	QHBO01	QHBO01 sp003243965	ectoine	15.4589213570203	879
c01292_contig_...region001_1	contig_15338:1.0-173430.0_pilon_pilon_pilon_pilon_pilon_pilon	NA	20674	False	NA	NA	NA	NA	Actinobacteriota	Acidimicrobiia	not classified	not classified	not classified	not classified	not classified	not classified	not classified	not classified	not classified	not classified	Actinobacteriota	Acidimicrobiia	not classified	not classified	not classified	not classified	terpene	9.68983603920352	875
c00837_contig_...region001	contig_9069:1.0-5917.0_pilon_pilon_pilon_pilon_pilon_pilon	NA	5991	True	NA	NA	NA	NA	Proteobacteria	Gammaproteobacteria	UBA7966	UBA7966	USCg-Taylor	USCg-Taylor sp002007425	not classified	not classified	not classified	not classified	not classified	not classified	Proteobacteria	Gammaproteobacteria	UBA7966	UBA7966	USCg-Taylor	USCg-Taylor sp002007425	terpene	8.99983308295777	818
c00781_contig_...region001	contig_60356:1.0-36185.0_pilon_pilon_pilon_pilon_pilon_pilon	NA	20222	False	NA	NA	NA	NA	Actinobacteriota	Acidimicrobiia	not classified	not classified	not classified	not classified	not classified	not classified	not classified	not classified	not classified	not classified	Actinobacteriota	Acidimicrobiia	not classified	not classified	not classified	not classified	terpene	11.1843504614961	934
c01277_contig_...region001	contig_11360:1.0-113362.0_pilon_pilon_pilon_pilon_pilon_pilon	NA	21116	False	NA	NA	NA	NA	Proteobacteria	Gammaproteobacteria	Burkholderiales	Burkholderiaceae	not classified	not classified	not classified	not classified	not classified	not classified	not classified	not classified	Proteobacteria	Gammaproteobacteria	Burkholderiales	Burkholderiaceae	not classified	not classified	terpene	7.75244530300779	964
c01841_contig_...region002	contig_8154:1.0-635430.0_pilon_pilon_pilon_pilon_pilon_pilon	bin.109	22032	False	55.13	0.287	300364	8141520	Planctomycetota	Planctomycetes	Pirellulales	Pirellulaceae	not classified	not classified	Planctomycetota	Planctomycetes	Pirellulales	Pirellulaceae	not classified	not classified	Planctomycetota	Planctomycetes	Pirellulales	not classified	not classified	not classified	terpene	9.28388281528895	850
c00349_contig_...region001	contig_1238:1.0-61994.0_pilon_pilon_pilon_pilon_pilon_pilon	NA	42153	True	NA	NA	NA	NA	Cyanobacteria	Cyanobacteriia	Cyanobacteriales	Phormidiaceae	Microcoleus	Microcoleus vaginatus	not classified	not classified	not classified	not classified	not classified	not classified	Cyanobacteria	Cyanobacteriia	Cyanobacteriales	Phormidiaceae	Microcoleus	Microcoleus vaginatus	NRPS	10.4904435049591	825
c00229_contig_...region001	contig_8421:1.0-104852.0_pilon_pilon_pilon_pilon_pilon_pilon	NA	24602	False	NA	NA	NA	NA	Elusimicrobiota	Elusimicrobia	not classified	not classified	not classified	not classified	not classified	not classified	not classified	not classified	not classified	not classified	Elusimicrobiota	Elusimicrobia	not classified	not classified	not classified	not classified	terpene	7.58854032864252	816
c00467_contig_...region001	contig_16475:1.0-821805.0_pilon_pilon_pilon_pilon_pilon_pilon	NA	29254	True	NA	NA	NA	NA	Acidobacteriota	Blastocatellia	Pyrinomonadales	Pyrinomonadaceae	not classified	not classified	not classified	not classified	not classified	not classified	not classified	not classified	Acidobacteriota	Blastocatellia	Pyrinomonadales	Pyrinomonadaceae	not classified	not classified	NRPS	25.1430663303002	1279
c00586_contig_...region001	contig_5118:999.0-161454.0_pilon_pilon_pilon_pilon_pilon_pilon	NA	22213	False	NA	NA	NA	NA	Actinobacteriota	Thermoleophilia	20CM-4-69-9	20CM-4-69-9	not classified	not classified	not classified	not classified	not classified	not classified	not classified	not classified	Actinobacteriota	Thermoleophilia	20CM-4-69-9	20CM-4-69-9	not classified	not classified	LAP	38.1581957154159	960
c01214_contig_...region001	contig_424:1.0-521371.0_pilon_pilon_pilon_pilon_pilon_pilon	NA	40987	False	NA	NA	NA	NA	Verrucomicrobiota	Verrucomicrobiae	Opitutales	Opitutaceae	not classified	not classified	not classified	not classified	not classified	not classified	not classified	not classified	Verrucomicrobiota	Verrucomicrobiae	Opitutales	Opitutaceae	not classified	not classified	T3PKS	8.69124880284908	1188
c00123_contig_...region001	contig_45754:1.0-136163.0_pilon_pilon_pilon_pilon_pilon_pilon	NA	10678	False	NA	NA	NA	NA	Verrucomicrobiota	Verrucomicrobiae	Chthoniobacterales	not classified	not classified	not classified	not classified	not classified	not classified	not classified	not classified	not classified	Verrucomicrobiota	Verrucomicrobiae	Chthoniobacterales	not classified	not classified	not classified	bacteriocin	7.0627210735514	630
c01466_contig_...region001	contig_5233:1.0-242396.0_pilon_pilon_pilon_pilon_pilon_pilon	NA	10441	False	NA	NA	NA	NA	Actinobacteriota	Thermoleophilia	Solirubrobacterales	Solirubrobacteraceae	not classified	not classified	not classified	not classified	not classified	not classified	not classified	not classified	Actinobacteriota	Thermoleophilia	Solirubrobacterales	Solirubrobacteraceae	not classified	not classified	bacteriocin	21.739679314203	433
c01379_contig_...region001_2	contig_33611:1.0-136772.0_pilon_pilon_pilon_pilon_pilon_pilon	NA	23248	False	NA	NA	NA	NA	Acidobacteriota	Vicinamibacteria	Vicinamibacterales	not classified	not classified	not classified	not classified	not classified	not classified	not classified	not classified	not classified	Acidobacteriota	Vicinamibacteria	Vicinamibacterales	not classified	not classified	not classified	lassopeptide	13.6459914602408	1290
c01809_contig_...region001_1	contig_22003:1.0-196608.0_pilon_pilon_pilon_pilon_pilon_pilon	bin.14	20777	False	60.23	3.758	232175	3543812	Proteobacteria	Gammaproteobacteria	Burkholderiales	Burkholderiaceae	Rhizobacter	not classified	Proteobacteria	Gammaproteobacteria	Burkholderiales	Burkholderiaceae	Rhizobacter	not classified	Proteobacteria	Gammaproteobacteria	Burkholderiales	Burkholderiaceae	not classified	not classified	hserlactone	13.7565347159971	935
c00610_contig_...region001	contig_46408:1.0-48623.0_pilon_pilon_pilon_pilon_pilon_pilon	NA	43736	True	NA	NA	NA	NA	Cyanobacteria	Cyanobacteriia	Cyanobacteriales	Phormidiaceae	Microcoleus	not classified	not classified	not classified	not classified	not classified	not classified	not classified	Cyanobacteria	Cyanobacteriia	Cyanobacteriales	Phormidiaceae	Microcoleus	not classified	NRPS	10.0612736099213	1108
c01315_contig_...region001	contig_19446:1.0-58580.0_pilon_pilon_pilon_pilon_pilon_pilon	NA	23339	False	NA	NA	NA	NA	Proteobacteria	Gammaproteobacteria	Burkholderiales	Burkholderiaceae	not classified	not classified	not classified	not classified	not classified	not classified	not classified	not classified	Proteobacteria	Gammaproteobacteria	Burkholderiales	Burkholderiaceae	not classified	not classified	terpene	10.4793990245233	1236
c00649_contig_...region001	contig_8865:1.0-219031.0_pilon_pilon_pilon_pilon_pilon_pilon	NA	21506	False	NA	NA	NA	NA	Acidobacteriota	Vicinamibacteria	Vicinamibacterales	UBA2999	not classified	not classified	not classified	not classified	not classified	not classified	not classified	not classified	Acidobacteriota	Vicinamibacteria	Vicinamibacterales	UBA2999	not classified	not classified	terpene	6.21202340216145	881
c01254_contig_...region001_1	contig_37900:1.0-32479.0_pilon_pilon_pilon_pilon_pilon_pilon	NA	32609	True	NA	NA	NA	NA	Actinobacteriota	Actinobacteria	not classified	not classified	not classified	not classified	not classified	not classified	not classified	not classified	not classified	not classified	Actinobacteriota	Actinobacteria	not classified	not classified	not classified	not classified	T3PKS	4.32831426906682	1125
c01499_contig_...region001_1	contig_13615:1.0-33032.0_pilon_pilon_pilon_pilon_pilon_pilon	NA	20441	False	NA	NA	NA	NA	Proteobacteria	Gammaproteobacteria	UBA7966	UBA7966	USCg-Taylor	USCg-Taylor sp002007425	not classified	not classified	not classified	not classified	not classified	not classified	Proteobacteria	Gammaproteobacteria	UBA7966	UBA7966	USCg-Taylor	USCg-Taylor sp002007425	hserlactone	25.3023520485584	590
c01790_scaffol...region002	scaffold_32606:1.0-196217.0_pilon_pilon_pilon_pilon_pilon_pilon	NA	23475	False	NA	NA	NA	NA	Acidobacteriota	Vicinamibacteria	Vicinamibacterales	2-12-FULL-66-21	not classified	not classified	not classified	not classified	not classified	not classified	not classified	not classified	Acidobacteriota	Vicinamibacteria	Vicinamibacterales	2-12-FULL-66-21	not classified	not classified	lassopeptide	16.4317452682962	1299
c01269_contig_...region001	contig_44844:1.0-45683.0_pilon_pilon_pilon_pilon_pilon_pilon	NA	35679	True	NA	NA	NA	NA	not classified	not classified	not classified	not classified	not classified	not classified	not classified	not classified	not classified	not classified	not classified	not classified	not classified	not classified	not classified	not classified	not classified	not classified	other	31.9508664850136	437
c00973_contig_...region001	contig_1500:1.0-313095.0_pilon_pilon_pilon_pilon_pilon_pilon	NA	10267	False	NA	NA	NA	NA	Acidobacteriota	Vicinamibacteria	Vicinamibacterales	Vicinamibacteraceae	Luteitalea	not classified	not classified	not classified	not classified	not classified	not classified	not classified	Acidobacteriota	Vicinamibacteria	Vicinamibacterales	Vicinamibacteraceae	Luteitalea	not classified	bacteriocin	9.71538574408768	1122
c01856_contig_...region001	contig_6169:1.0-327949.0_pilon_pilon_pilon_pilon_pilon_pilon	bin.69	10834	False	79.25	0.736	327188	2611222	Proteobacteria	Gammaproteobacteria	Xanthomonadales	Xanthomonadaceae	Lysobacter	not classified	Proteobacteria	Gammaproteobacteria	Xanthomonadales	Xanthomonadaceae	Lysobacter	not classified	Proteobacteria	Gammaproteobacteria	Xanthomonadales	Xanthomonadaceae	not classified	not classified	bacteriocin	11.3511375722826	615
c01235_contig_...region001	contig_11316:45499.0-207253.0_pilon_pilon_pilon_pilon_pilon_pilon	NA	40417	False	NA	NA	NA	NA	Verrucomicrobiota	Verrucomicrobiae	Verrucomicrobiales	not classified	not classified	not classified	not classified	not classified	not classified	not classified	not classified	not classified	Verrucomicrobiota	Verrucomicrobiae	Verrucomicrobiales	not classified	not classified	not classified	arylpolyene	8.02783921944506	1265
c00965_contig_...region001	contig_23148:1.0-258017.0_pilon_pilon_pilon_pilon_pilon_pilon	NA	43711	False	NA	NA	NA	NA	BdellovibrionotaB	UBA2361	not classified	not classified	not classified	not classified	not classified	not classified	not classified	not classified	not classified	not classified	BdellovibrionotaB	UBA2361	not classified	not classified	not classified	not classified	NRPS	7.25306640730534	1302
c00108_contig_...region001	contig_36417:13.0-148100.0_pilon_pilon_pilon_pilon_pilon_pilon	NA	21451	False	NA	NA	NA	NA	Acidobacteriota	Vicinamibacteria	Vicinamibacterales	not classified	not classified	not classified	not classified	not classified	not classified	not classified	not classified	not classified	Acidobacteriota	Vicinamibacteria	Vicinamibacterales	not classified	not classified	not classified	terpene	9.11530382797668	909
c01737_contig_...region001	contig_1991:1.0-162526.0_pilon_pilon_pilon_pilon_pilon_pilon	NA	20666	False	NA	NA	NA	NA	Actinobacteriota	Acidimicrobiia	not classified	not classified	not classified	not classified	not classified	not classified	not classified	not classified	not classified	not classified	Actinobacteriota	Acidimicrobiia	not classified	not classified	not classified	not classified	terpene	7.23060429327583	769
c00420_contig_...region001	contig_8623:1.0-254305.0_pilon_pilon_pilon_pilon_pilon_pilon	NA	41059	False	NA	NA	NA	NA	Acidobacteriota	Blastocatellia	Pyrinomonadales	Pyrinomonadaceae	not classified	not classified	not classified	not classified	not classified	not classified	not classified	not classified	Acidobacteriota	Blastocatellia	Pyrinomonadales	Pyrinomonadaceae	not classified	not classified	T3PKS	9.90520978966054	1650
c00279_contig_...region001	contig_59778:1.0-18712.0_pilon_pilon_pilon_pilon_pilon_pilon	NA	18888	True	NA	NA	NA	NA	Cyanobacteria	Cyanobacteriia	Cyanobacteriales	Nostocaceae	Nostoc	not classified	not classified	not classified	not classified	not classified	not classified	not classified	Cyanobacteria	Cyanobacteriia	Cyanobacteriales	Nostocaceae	Nostoc	not classified	NRPS	7.02186573485811	761
c00422_contig_...region001	contig_14461:1.0-148745.0_pilon_pilon_pilon_pilon_pilon_pilon	NA	63365	False	NA	NA	NA	NA	Actinobacteriota	not classified	not classified	not classified	not classified	not classified	not classified	not classified	not classified	not classified	not classified	not classified	Actinobacteriota	not classified	not classified	not classified	not classified	not classified	NRPS	12.6846507007464	1609
c01420_contig_...region001_2	contig_33665:1.0-156941.0_pilon_pilon_pilon_pilon_pilon_pilon	NA	14686	True	NA	NA	NA	NA	Actinobacteriota	Actinobacteria	Mycobacteriales	not classified	not classified	not classified	not classified	not classified	not classified	not classified	not classified	not classified	Actinobacteriota	Actinobacteria	Mycobacteriales	not classified	not classified	not classified	terpene	9.07024665559757	903
c00262_contig_...region001	contig_6440:1.0-238270.0_pilon_pilon_pilon_pilon_pilon_pilon	NA	30314	True	NA	NA	NA	NA	Actinobacteriota	Actinobacteria	Mycobacteriales	not classified	not classified	not classified	not classified	not classified	not classified	not classified	not classified	not classified	Actinobacteriota	Actinobacteria	Mycobacteriales	not classified	not classified	not classified	T3PKS	13.6698699285759	899
c00955_contig_...region001	contig_2313:1.0-177938.0_pilon_pilon_pilon_pilon_pilon_pilon	NA	21857	False	NA	NA	NA	NA	Acidobacteriota	Vicinamibacteria	Vicinamibacterales	not classified	not classified	not classified	not classified	not classified	not classified	not classified	not classified	not classified	Acidobacteriota	Vicinamibacteria	Vicinamibacterales	not classified	not classified	not classified	terpene	16.4707912666112	557
c00615_contig_...region001	contig_4401:1.0-97140.0_pilon_pilon_pilon_pilon_pilon_pilon	NA	26286	False	NA	NA	NA	NA	Chloroflexota_A	Ellin6529	not classified	not classified	not classified	not classified	not classified	not classified	not classified	not classified	not classified	not classified	Chloroflexota_A	Ellin6529	not classified	not classified	not classified	not classified	betalactone	35.5169001796254	1527
c00241_contig_...region002	contig_3893:1.0-501766.0_pilon_pilon_pilon_pilon_pilon_pilon	NA	41470	False	NA	NA	NA	NA	Proteobacteria	Gammaproteobacteria	UBA7966	UBA7966	USCg-Taylor	USCg-Taylor sp002007425	not classified	not classified	not classified	not classified	not classified	not classified	Proteobacteria	Gammaproteobacteria	UBA7966	UBA7966	USCg-Taylor	USCg-Taylor sp002007425	phosphonate	116.838181122848	1486
c00427_contig_...region001	contig_53378:1.0-229400.0_pilon_pilon_pilon_pilon_pilon_pilon	NA	21309	False	NA	NA	NA	NA	Acidobacteriota	Vicinamibacteria	Vicinamibacterales	not classified	not classified	not classified	not classified	not classified	not classified	not classified	not classified	not classified	Acidobacteriota	Vicinamibacteria	Vicinamibacterales	not classified	not classified	not classified	terpene	10.2560539033376	1144
c00025_contig_...region001	contig_31954:1.0-67432.0_pilon_pilon_pilon_pilon_pilon_pilon	NA	36202	True	NA	NA	NA	NA	Verrucomicrobiota	Verrucomicrobiae	Opitutales	Opitutaceae	not classified	not classified	not classified	not classified	not classified	not classified	not classified	not classified	Verrucomicrobiota	Verrucomicrobiae	Opitutales	Opitutaceae	not classified	not classified	acyl_amino_acids	11.7528900452355	1851
c00817_contig_...region001_1	contig_12875:1.0-405815.0_pilon_pilon_pilon_pilon_pilon_pilon	NA	39791	True	NA	NA	NA	NA	Proteobacteria	Alphaproteobacteria	Rhizobiales	Methyloligellaceae	Methyloceanibacter	not classified	not classified	not classified	not classified	not classified	not classified	not classified	Proteobacteria	Alphaproteobacteria	Rhizobiales	Methyloligellaceae	Methyloceanibacter	not classified	NRPS_like_hybrid	10.7493573675023	1259
c00866_contig_...region001	contig_21012:1.0-95976.0_pilon_pilon_pilon_pilon_pilon_pilon	NA	20696	False	NA	NA	NA	NA	Acidobacteriota	Thermoanaerobaculia	UBA5066	Gp7-AA6	Gp7-AA6	Gp7-AA6 sp003222385	not classified	not classified	not classified	not classified	not classified	not classified	Acidobacteriota	Thermoanaerobaculia	UBA5066	Gp7-AA6	Gp7-AA6	Gp7-AA6 sp003222385	terpene	6.27346066046214	627
c00132_contig_...region001_1	contig_1416:1.0-266748.0_pilon_pilon_pilon_pilon_pilon_pilon	bin.72	40984	False	58.04	8.769	144731	4698841	Proteobacteria	Gammaproteobacteria	Burkholderiales	Burkholderiaceae	Rhizobacter	not classified	Proteobacteria	Gammaproteobacteria	Burkholderiales	Burkholderiaceae	Rhizobacter	not classified	Proteobacteria	Gammaproteobacteria	Burkholderiales	Burkholderiaceae	not classified	not classified	arylpolyene	18.4346648946269	1444
c00955_contig_...region001_1	contig_13031:1.0-172131.0_pilon_pilon_pilon_pilon_pilon_pilon	NA	22022	False	NA	NA	NA	NA	Gemmatimonadota	Gemmatimonadetes	Gemmatimonadales	Gemmatimonadaceae	not classified	not classified	not classified	not classified	not classified	not classified	not classified	not classified	Gemmatimonadota	Gemmatimonadetes	Gemmatimonadales	Gemmatimonadaceae	not classified	not classified	terpene	12.5360858352108	845
c00597_contig_...region001	contig_20721:1.0-212076.0_pilon_pilon_pilon_pilon_pilon_pilon	NA	21227	False	NA	NA	NA	NA	Proteobacteria	Alphaproteobacteria	Sphingomonadales	Sphingomonadaceae	Sandarakinorhabdus	not classified	not classified	not classified	not classified	not classified	not classified	not classified	Proteobacteria	Alphaproteobacteria	Sphingomonadales	Sphingomonadaceae	Sandarakinorhabdus	not classified	terpene	8.00020717776794	1067
c01129_contig_...region001	contig_31086:1.0-146658.0_pilon_pilon_pilon_pilon_pilon_pilon	NA	28576	False	NA	NA	NA	NA	Actinobacteriota	not classified	not classified	not classified	not classified	not classified	not classified	not classified	not classified	not classified	not classified	not classified	Actinobacteriota	not classified	not classified	not classified	not classified	not classified	betalactone	12.6459348708035	1182
c00880_contig_...region001_1	contig_10949:1.0-44537.0_pilon_pilon_pilon_pilon_pilon_pilon	NA	41449	False	NA	NA	NA	NA	Actinobacteriota	Acidimicrobiia	not classified	not classified	not classified	not classified	not classified	not classified	not classified	not classified	not classified	not classified	Actinobacteriota	Acidimicrobiia	not classified	not classified	not classified	not classified	other	7.62238421560962	914
c00722_contig_...region001	contig_37199:1.0-121572.0_pilon_pilon_pilon_pilon_pilon_pilon	NA	28916	False	NA	NA	NA	NA	Actinobacteriota	Thermoleophilia	Solirubrobacterales	not classified	not classified	not classified	not classified	not classified	not classified	not classified	not classified	not classified	Actinobacteriota	Thermoleophilia	Solirubrobacterales	not classified	not classified	not classified	betalactone	12.8626537248084	1321
c00582_contig_...region001	contig_16584:1.0-221690.0_pilon_pilon_pilon_pilon_pilon_pilon	NA	16971	True	NA	NA	NA	NA	not classified	not classified	not classified	not classified	not classified	not classified	not classified	not classified	not classified	not classified	not classified	not classified	not classified	not classified	not classified	not classified	not classified	not classified	terpene	21.4974728688462	1185
c01367_contig_...region003	contig_546:1.0-1846315.0_pilon_pilon_pilon_pilon_pilon_pilon	bin.34	10891	False	95.54	1.143	990805	6904799	Proteobacteria	Gammaproteobacteria	Pseudomonadales	Pseudomonadaceae	Pseudomonas_E	Pseudomonas_E sp001705835	Proteobacteria	Gammaproteobacteria	Pseudomonadales	Pseudomonadaceae	Pseudomonas_E	Pseudomonas_E sp001705835	Proteobacteria	Gammaproteobacteria	Pseudomonadales	Pseudomonadaceae	Pseudomonas_E	not classified	bacteriocin	22.1849365503175	327
c00013_contig_...region001	contig_20069:1.0-296617.0_pilon_pilon_pilon_pilon_pilon_pilon	NA	22628	False	NA	NA	NA	NA	Acidobacteriota	Vicinamibacteria	Vicinamibacterales	UBA2999	not classified	not classified	not classified	not classified	not classified	not classified	not classified	not classified	Acidobacteriota	Vicinamibacteria	Vicinamibacterales	UBA2999	not classified	not classified	TfuA-related	8.93349825917849	822
c01158_contig_...region001	contig_26075:1.0-172528.0_pilon_pilon_pilon_pilon_pilon_pilon	NA	43613	False	NA	NA	NA	NA	not classified	not classified	not classified	not classified	not classified	not classified	not classified	not classified	not classified	not classified	not classified	not classified	not classified	not classified	not classified	not classified	not classified	not classified	arylpolyene	5.10093524930348	1657
c00154_contig_...region001	contig_24542:1.0-56891.0_pilon_pilon_pilon_pilon_pilon_pilon	NA	39932	True	NA	NA	NA	NA	Actinobacteriota	not classified	not classified	not classified	not classified	not classified	not classified	not classified	not classified	not classified	not classified	not classified	Actinobacteriota	not classified	not classified	not classified	not classified	not classified	NRPS-like	28.5110681168514	1056
c00569_contig_...region001	contig_14608:1.0-497099.0_pilon_pilon_pilon_pilon_pilon_pilon	bin.109	20495	False	55.13	0.287	300364	8141520	Planctomycetota	Planctomycetes	Pirellulales	Pirellulaceae	not classified	not classified	Planctomycetota	Planctomycetes	Pirellulales	Pirellulaceae	not classified	not classified	Planctomycetota	Planctomycetes	Pirellulales	Pirellulaceae	not classified	not classified	terpene	8.75719735483199	924
c01272_contig_...region001	contig_52070:1.0-46705.0_pilon_pilon_pilon_pilon_pilon_pilon	NA	18199	True	NA	NA	NA	NA	Actinobacteriota	Rubrobacteria	Rubrobacterales	Rubrobacteraceae	not classified	not classified	not classified	not classified	not classified	not classified	not classified	not classified	Actinobacteriota	Rubrobacteria	Rubrobacterales	Rubrobacteraceae	not classified	not classified	terpene	9.41579458182125	667
c01359_contig_...region001	contig_2362:1.0-32131.0_pilon_pilon_pilon_pilon_pilon_pilon	NA	22195	False	NA	NA	NA	NA	Acidobacteriota	Vicinamibacteria	Vicinamibacterales	not classified	not classified	not classified	not classified	not classified	not classified	not classified	not classified	not classified	Acidobacteriota	Vicinamibacteria	Vicinamibacterales	not classified	not classified	not classified	lassopeptide	17.05619794368	961
c01352_contig_...region001_1	contig_33583:1.0-16775.0_pilon_pilon_pilon_pilon_pilon_pilon	NA	16838	True	NA	NA	NA	NA	Proteobacteria	Gammaproteobacteria	UBA7966	UBA7966	USCg-Taylor	USCg-Taylor sp002007425	not classified	not classified	not classified	not classified	not classified	not classified	Proteobacteria	Gammaproteobacteria	UBA7966	UBA7966	USCg-Taylor	USCg-Taylor sp002007425	arylpolyene	23.5476897493764	939
c00433_contig_...region001_1	contig_30229:1.0-3183.0_pilon_pilon_pilon_pilon_pilon_pilon	NA	3202	True	NA	NA	NA	NA	Proteobacteria	Gammaproteobacteria	not classified	not classified	not classified	not classified	not classified	not classified	not classified	not classified	not classified	not classified	Proteobacteria	Gammaproteobacteria	not classified	not classified	not classified	not classified	NRPS	0.871018113678951	453
c01719_contig_...region002	contig_5719:1.0-1006608.0_pilon_pilon_pilon_pilon_pilon_pilon	bin.27	56563	False	89.89	2.599	1007672	3810922	Bacteroidota	Ignavibacteria	SJA-28	B-1AR	UBA2330	not classified	Bacteroidota	Ignavibacteria	SJA-28	B-1AR	UBA2330	not classified	Bacteroidota	Ignavibacteria	SJA-28	B-1AR	UBA2330	UBA2330 sp002344965	NRPS	15.4498130344001	1678
c00241_contig_...region001	contig_57634:1.0-173289.0_pilon_pilon_pilon_pilon_pilon_pilon	bin.49	41096	False	76.41	4.545	141221	6942353	Bacteroidota	Bacteroidia	Chitinophagales	Chitinophagaceae	UBA2791	not classified	Bacteroidota	Bacteroidia	Chitinophagales	Chitinophagaceae	UBA2791	not classified	Bacteroidota	Bacteroidia	Chitinophagales	Chitinophagaceae	not classified	not classified	T3PKS	7.63885926429811	1173
c00170_contig_...region001	contig_50639:1.0-134623.0_pilon_pilon_pilon_pilon_pilon_pilon	NA	21203	False	NA	NA	NA	NA	Actinobacteriota	Actinobacteria	not classified	not classified	not classified	not classified	not classified	not classified	not classified	not classified	not classified	not classified	Actinobacteriota	Actinobacteria	not classified	not classified	not classified	not classified	terpene	8.23579314089223	933
c01338_contig_...region001	contig_3134:1.0-439207.0_pilon_pilon_pilon_pilon_pilon_pilon	bin.99	46004	False	66.86	2.136	188853	1854994	Actinobacteriota	Thermoleophilia	Solirubrobacterales	Solirubrobacteraceae	not classified	not classified	Actinobacteriota	Thermoleophilia	Solirubrobacterales	Solirubrobacteraceae	not classified	not classified	Actinobacteriota	Thermoleophilia	Solirubrobacterales	Solirubrobacteraceae	not classified	not classified	NRPS	62.4498509997473	2206
c01167_contig_...region001	contig_49531:1.0-29380.0_pilon_pilon_pilon_pilon_pilon_pilon	NA	18114	True	NA	NA	NA	NA	Verrucomicrobiota	Verrucomicrobiae	Chthoniobacterales	UBA10450	not classified	not classified	not classified	not classified	not classified	not classified	not classified	not classified	Verrucomicrobiota	Verrucomicrobiae	Chthoniobacterales	UBA10450	not classified	not classified	terpene	4.00935874045544	679
c00713_contig_...region001_1	contig_44132:1.0-124036.0_pilon_pilon_pilon_pilon_pilon_pilon	bin.17	56108	True	85.8	0.396	130473	4600391	Proteobacteria	Gammaproteobacteria	Enterobacterales	Enterobacteriaceae	Serratia	Serratia marcescens_B	Proteobacteria	Gammaproteobacteria	Enterobacterales	Enterobacteriaceae	Serratia	Serratia marcescens_B	Proteobacteria	Gammaproteobacteria	Enterobacterales	Enterobacteriaceae	Serratia	not classified	NRPS	16.2257080294321	995
c00099_contig_...region001	contig_10099:1.0-55157.0_pilon_pilon_pilon_pilon_pilon_pilon	NA	55377	True	NA	NA	NA	NA	Bacteroidota	Bacteroidia	not classified	not classified	not classified	not classified	not classified	not classified	not classified	not classified	not classified	not classified	Bacteroidota	Bacteroidia	not classified	not classified	not classified	not classified	NRPS	10.8924282644419	923
c00048_contig_...region001_1	contig_10044:1.0-80113.0_pilon_pilon_pilon_pilon_pilon_pilon	NA	11034	False	NA	NA	NA	NA	not classified	not classified	not classified	not classified	not classified	not classified	not classified	not classified	not classified	not classified	not classified	not classified	not classified	not classified	not classified	not classified	not classified	not classified	bacteriocin	7.8334639742202	374
c00264_contig_...region002	contig_2744:1.0-839612.0_pilon_pilon_pilon_pilon_pilon_pilon	bin.34	70312	False	95.54	1.143	990805	6904799	Proteobacteria	Gammaproteobacteria	Pseudomonadales	Pseudomonadaceae	Pseudomonas_E	Pseudomonas_E sp001705835	Proteobacteria	Gammaproteobacteria	Pseudomonadales	Pseudomonadaceae	Pseudomonas_E	Pseudomonas_E sp001705835	Proteobacteria	Gammaproteobacteria	Pseudomonadales	Pseudomonadaceae	Pseudomonas_E	not classified	NRPS	21.9547781194426	739
c00965_contig_...region001_1	contig_13044:1.0-28385.0_pilon_pilon_pilon_pilon_pilon_pilon	NA	11103	False	NA	NA	NA	NA	Proteobacteria	Gammaproteobacteria	UBA7966	UBA7966	USCg-Taylor	USCg-Taylor sp002007425	not classified	not classified	not classified	not classified	not classified	not classified	Proteobacteria	Gammaproteobacteria	UBA7966	UBA7966	USCg-Taylor	USCg-Taylor sp002007425	bacteriocin	11.7147915717141	460
c00915_contig_...region001_1	contig_19015:1.0-260013.0_pilon_pilon_pilon_pilon_pilon_pilon	NA	22729	False	NA	NA	NA	NA	Acidobacteriota	Vicinamibacteria	Vicinamibacterales	not classified	not classified	not classified	not classified	not classified	not classified	not classified	not classified	not classified	Acidobacteriota	Vicinamibacteria	Vicinamibacterales	not classified	not classified	not classified	lassopeptide	8.01954890104617	930
c00377_contig_...region001	contig_509:1.0-451006.0_pilon_pilon_pilon_pilon_pilon_pilon	bin.80	60357	False	57.51	8.53	172764	2890337	Proteobacteria	Gammaproteobacteria	Burkholderiales	Palsa-1005	PALSA-1003	not classified	Proteobacteria	Gammaproteobacteria	Burkholderiales	Palsa-1005	PALSA-1003	not classified	Proteobacteria	Gammaproteobacteria	Burkholderiales	not classified	not classified	not classified	acyl_amino_acids	23.3019402341548	1510
c01686_contig_...region001_1	contig_1179:1.0-1416731.0_pilon_pilon_pilon_pilon_pilon_pilon	NA	41590	False	NA	NA	NA	NA	Acidobacteriota	Vicinamibacteria	Vicinamibacterales	UBA2999	12-FULL-67-14b	not classified	not classified	not classified	not classified	not classified	not classified	not classified	Acidobacteriota	Vicinamibacteria	Vicinamibacterales	UBA2999	12-FULL-67-14b	not classified	NRPS_like_hybrid	11.839052327884	1628
c00126_contig_...region001	contig_18117:11.0-14430.0_pilon_pilon_pilon_pilon_pilon_pilon	NA	14478	True	NA	NA	NA	NA	Proteobacteria	Gammaproteobacteria	UBA7966	UBA7966	USCg-Taylor	USCg-Taylor sp002007425	not classified	not classified	not classified	not classified	not classified	not classified	Proteobacteria	Gammaproteobacteria	UBA7966	UBA7966	USCg-Taylor	USCg-Taylor sp002007425	phosphonate	12.0878574388728	1018
c00276_contig_...region001	contig_41215:1.0-66481.0_pilon_pilon_pilon_pilon_pilon_pilon	NA	31639	True	NA	NA	NA	NA	Proteobacteria	Alphaproteobacteria	Sphingomonadales	Sphingomonadaceae	SphingomonasA	not classified	not classified	not classified	not classified	not classified	not classified	not classified	Proteobacteria	Alphaproteobacteria	Sphingomonadales	Sphingomonadaceae	SphingomonasA	not classified	T3PKS	14.349100048158	1163
c00562_contig_...region001_1	contig_10606:1.0-65320.0_pilon_pilon_pilon_pilon_pilon_pilon	NA	10873	False	NA	NA	NA	NA	Proteobacteria	Alphaproteobacteria	Rhizobiales	Methyloligellaceae	Methyloceanibacter	not classified	not classified	not classified	not classified	not classified	not classified	not classified	Proteobacteria	Alphaproteobacteria	Rhizobiales	Methyloligellaceae	Methyloceanibacter	not classified	bacteriocin	22.7862072131348	665
c01449_contig_...region001	contig_9717:1.0-42648.0_pilon_pilon_pilon_pilon_pilon_pilon	NA	29593	True	NA	NA	NA	NA	Actinobacteriota	Thermoleophilia	Solirubrobacterales	Solirubrobacteraceae	not classified	not classified	not classified	not classified	not classified	not classified	not classified	not classified	Actinobacteriota	Thermoleophilia	Solirubrobacterales	Solirubrobacteraceae	not classified	not classified	T1PKS	26.2660657848531	1481
c01530_contig_...region001	contig_54810:1.0-46599.0_pilon_pilon_pilon_pilon_pilon_pilon	NA	10699	False	NA	NA	NA	NA	Proteobacteria	Alphaproteobacteria	Rhizobiales	Xanthobacteraceae	Bradyrhizobium	not classified	not classified	not classified	not classified	not classified	not classified	not classified	Proteobacteria	Alphaproteobacteria	Rhizobiales	Xanthobacteraceae	Bradyrhizobium	not classified	bacteriocin	7.7215012055771	697
c00581_contig_...region001	contig_43972:1.0-42811.0_pilon_pilon_pilon_pilon_pilon_pilon	NA	42851	True	NA	NA	NA	NA	Proteobacteria	Gammaproteobacteria	UBA7966	UBA7966	USCg-Taylor	USCg-Taylor sp002007425	not classified	not classified	not classified	not classified	not classified	not classified	Proteobacteria	Gammaproteobacteria	UBA7966	UBA7966	USCg-Taylor	USCg-Taylor sp002007425	NRPS	33.3829082168444	1262
c01254_contig_...region001	contig_7512:1.0-72618.0_pilon_pilon_pilon_pilon_pilon_pilon	NA	73114	True	NA	NA	NA	NA	not classified	not classified	not classified	not classified	not classified	not classified	not classified	not classified	not classified	not classified	not classified	not classified	not classified	not classified	not classified	not classified	not classified	not classified	NRPS_PKS_hybrid	40.8851109226687	1984
c00235_contig_...region001	contig_36582:1.0-21570.0_pilon_pilon_pilon_pilon_pilon_pilon	NA	21692	True	NA	NA	NA	NA	Bacteroidota	Bacteroidia	Chitinophagales	Chitinophagaceae	not classified	not classified	not classified	not classified	not classified	not classified	not classified	not classified	Bacteroidota	Bacteroidia	Chitinophagales	Chitinophagaceae	not classified	not classified	NRPS	6.24276230868523	787
c01587_contig_...region001_1	contig_4054:1.0-387939.0_pilon_pilon_pilon_pilon_pilon_pilon	NA	20822	False	NA	NA	NA	NA	Proteobacteria	Gammaproteobacteria	not classified	not classified	not classified	not classified	not classified	not classified	not classified	not classified	not classified	not classified	Proteobacteria	Gammaproteobacteria	not classified	not classified	not classified	not classified	terpene	14.0753174339863	939
c01386_contig_...region001	contig_965:1.0-435294.0_pilon_pilon_pilon_pilon_pilon_pilon	bin.104	10258	False	58	0	202486	4869004	Planctomycetota	UBA11346	UBA11346	UBA11346	BOG-1363	not classified	Planctomycetota	UBA11346	UBA11346	UBA11346	BOG-1363	not classified	Planctomycetota	UBA11346	UBA11346	UBA11346	BOG-1363	BOG-1363 sp003136555	bacteriocin	11.8494768784402	511
c00852_contig_...region001	contig_3735:1.0-183314.0_pilon_pilon_pilon_pilon_pilon_pilon	NA	49966	False	NA	NA	NA	NA	Actinobacteriota	Actinobacteria	not classified	not classified	not classified	not classified	not classified	not classified	not classified	not classified	not classified	not classified	Actinobacteriota	Actinobacteria	not classified	not classified	not classified	not classified	NRPS	8.75769638056966	1573
c01398_contig_...region001	contig_4032:1.0-139010.0_pilon_pilon_pilon_pilon_pilon_pilon	NA	41242	False	NA	NA	NA	NA	Actinobacteriota	Thermoleophilia	20CM-4-69-9	20CM-4-69-9	not classified	not classified	not classified	not classified	not classified	not classified	not classified	not classified	Actinobacteriota	Thermoleophilia	20CM-4-69-9	20CM-4-69-9	not classified	not classified	other	19.6323528357995	1599
c01212_contig_...region001	contig_9466:1.0-161223.0_pilon_pilon_pilon_pilon_pilon_pilon	NA	20972	False	NA	NA	NA	NA	Actinobacteriota	Acidimicrobiia	Microtrichales	Ilumatobacteraceae	not classified	not classified	not classified	not classified	not classified	not classified	not classified	not classified	Actinobacteriota	Acidimicrobiia	Microtrichales	Ilumatobacteraceae	not classified	not classified	terpene	14.9013446297811	783
c00189_contig_...region001_2	contig_45838:1.0-127995.0_pilon_pilon_pilon_pilon_pilon_pilon	NA	20648	False	NA	NA	NA	NA	Patescibacteria	not classified	not classified	not classified	not classified	not classified	not classified	not classified	not classified	not classified	not classified	not classified	Patescibacteria	not classified	not classified	not classified	not classified	not classified	terpene	4.56862408648109	966
c00135_contig_...region001_1	contig_12132:1.0-1533095.0_pilon_pilon_pilon_pilon_pilon_pilon	bin.75	20777	False	87.29	0	1534724	4444995	Gemmatimonadota	Gemmatimonadetes	Gemmatimonadales	Gemmatimonadaceae	not classified	not classified	Gemmatimonadota	Gemmatimonadetes	Gemmatimonadales	Gemmatimonadaceae	not classified	not classified	Gemmatimonadota	Gemmatimonadetes	Gemmatimonadales	Gemmatimonadaceae	Gemmatimonas	not classified	terpene	12.8271076753866	998
c01530_contig_...region001_1	contig_1560:1.0-303391.0_pilon_pilon_pilon_pilon_pilon_pilon	bin.56	39341	True	70.2	7.432	189674	2857051	Verrucomicrobiota	Verrucomicrobiae	Chthoniobacterales	UBA10450	Palsa-1392	not classified	Verrucomicrobiota	Verrucomicrobiae	Chthoniobacterales	UBA10450	Palsa-1392	not classified	Verrucomicrobiota	Verrucomicrobiae	Chthoniobacterales	UBA10450	Palsa-1392	Palsa-1392 sp003169975	NRPS	39.9726200422343	903
c00693_contig_...region001	contig_10740:1.0-18770.0_pilon_pilon_pilon_pilon_pilon_pilon	NA	18844	True	NA	NA	NA	NA	Cyanobacteria	Cyanobacteriia	Cyanobacteriales	Nostocaceae	not classified	not classified	not classified	not classified	not classified	not classified	not classified	not classified	Cyanobacteria	Cyanobacteriia	Cyanobacteriales	Nostocaceae	not classified	not classified	NRPS	6.57891105922309	1334
c01076_contig_...region001	contig_49405:1.0-8661.0_pilon_pilon_pilon_pilon_pilon_pilon	bin.24	8682	True	65.4	5.128	106637	2806051	Actinobacteriota	Acidimicrobiia	Microtrichales	UBA8139	not classified	not classified	Actinobacteriota	Acidimicrobiia	Microtrichales	UBA8139	not classified	not classified	Actinobacteriota	Actinobacteria	Streptomycetales	Streptomycetaceae	Streptomyces	Streptomyces decoyicus	NRPS	67.3852798894264	904
c00711_contig_...region001	contig_41740:1.0-44545.0_pilon_pilon_pilon_pilon_pilon_pilon	NA	36369	True	NA	NA	NA	NA	Proteobacteria	Gammaproteobacteria	not classified	not classified	not classified	not classified	not classified	not classified	not classified	not classified	not classified	not classified	Proteobacteria	Gammaproteobacteria	not classified	not classified	not classified	not classified	NRPS	7.92073578595318	834
c00177_contig_...region001	contig_16150:1.0-77225.0_pilon_pilon_pilon_pilon_pilon_pilon	NA	37314	True	NA	NA	NA	NA	Methylomirabilota	Methylomirabilia	Rokubacteriales	GWA2-73-35	not classified	not classified	not classified	not classified	not classified	not classified	not classified	not classified	Methylomirabilota	Methylomirabilia	Rokubacteriales	GWA2-73-35	not classified	not classified	acyl_amino_acids	6.01312696679725	1354
c01700_contig_...region001	contig_38445:1.0-103078.0_pilon_pilon_pilon_pilon_pilon_pilon	bin.47	21587	False	50.72	8.119	74251	4604162	Actinobacteriota	Acidimicrobiia	Microtrichales	Ilumatobacteraceae	Ilumatobacter	not classified	Actinobacteriota	Acidimicrobiia	Microtrichales	Ilumatobacteraceae	Ilumatobacter	not classified	Actinobacteriota	Acidimicrobiia	Microtrichales	Ilumatobacteraceae	not classified	not classified	betalactone	9.09134606085224	1143
c00995_contig_...region001	contig_1107:1.0-218814.0_pilon_pilon_pilon_pilon_pilon_pilon	bin.115	10384	False	59.02	7.339	106698	2221806	Chloroflexota_A	Ellin6529	QHBO01	QHBO01	not classified	not classified	Chloroflexota_A	Ellin6529	QHBO01	QHBO01	not classified	not classified	Chloroflexota_A	Ellin6529	QHBO01	QHBO01	QHBO01	QHBO01 sp003243965	ectoine	23.6951093087086	879
c01045_contig_...region001	contig_19157:1.0-128293.0_pilon_pilon_pilon_pilon_pilon_pilon	NA	20846	False	NA	NA	NA	NA	Proteobacteria	Gammaproteobacteria	UBA7966	UBA7966	USCg-Taylor	USCg-Taylor sp002007425	not classified	not classified	not classified	not classified	not classified	not classified	Proteobacteria	Gammaproteobacteria	UBA7966	UBA7966	USCg-Taylor	USCg-Taylor sp002007425	terpene	23.9310715629873	1052
c00868_contig_...region001	contig_39679:1.0-175228.0_pilon_pilon_pilon_pilon_pilon_pilon	bin.49	20273	False	76.41	4.545	141221	6942353	Bacteroidota	Bacteroidia	Chitinophagales	Chitinophagaceae	UBA2791	not classified	Bacteroidota	Bacteroidia	Chitinophagales	Chitinophagaceae	UBA2791	not classified	Bacteroidota	Bacteroidia	Chitinophagales	Chitinophagaceae	not classified	not classified	terpene	7.83716039655593	1031
c00553_contig_...region001	contig_41546:1.0-45947.0_pilon_pilon_pilon_pilon_pilon_pilon	NA	46037	True	NA	NA	NA	NA	Bacteroidota	Bacteroidia	Chitinophagales	not classified	not classified	not classified	not classified	not classified	not classified	not classified	not classified	not classified	Bacteroidota	Bacteroidia	Chitinophagales	not classified	not classified	not classified	NRPS	6.38008558333514	1674
c01323_contig_...region001	contig_42545:1.0-31614.0_pilon_pilon_pilon_pilon_pilon_pilon	NA	20756	False	NA	NA	NA	NA	Actinobacteriota	Thermoleophilia	Solirubrobacterales	Solirubrobacteraceae	not classified	not classified	not classified	not classified	not classified	not classified	not classified	not classified	Actinobacteriota	Thermoleophilia	Solirubrobacterales	Solirubrobacteraceae	not classified	not classified	terpene	7.99246917066742	803
c01095_contig_...region001	contig_21255:1.0-956610.0_pilon_pilon_pilon_pilon_pilon_pilon	bin.59	41023	False	64.81	1.642	359915	4400001	Bacteroidota	Bacteroidia	Chitinophagales	Chitinophagaceae	Palsa-955	not classified	Bacteroidota	Bacteroidia	Chitinophagales	Chitinophagaceae	Palsa-955	not classified	Bacteroidota	Bacteroidia	Chitinophagales	Chitinophagaceae	not classified	not classified	T3PKS	8.20441769958767	1288
c00197_contig_...region001	contig_55407:1.0-101773.0_pilon_pilon_pilon_pilon_pilon_pilon	NA	28067	True	NA	NA	NA	NA	Proteobacteria	Gammaproteobacteria	Burkholderiales	Burkholderiaceae	not classified	not classified	not classified	not classified	not classified	not classified	not classified	not classified	Proteobacteria	Gammaproteobacteria	Burkholderiales	Burkholderiaceae	not classified	not classified	NRPS	6.52306018001059	926
c00622_contig_...region001	contig_22741:1.0-178479.0_pilon_pilon_pilon_pilon_pilon_pilon	NA	28488	False	NA	NA	NA	NA	Actinobacteriota	Thermoleophilia	Solirubrobacterales	not classified	not classified	not classified	not classified	not classified	not classified	not classified	not classified	not classified	Actinobacteriota	Thermoleophilia	Solirubrobacterales	not classified	not classified	not classified	lassopeptide	9.13884834371414	1020
c01752_contig_...region001_1	contig_15835:1.0-189955.0_pilon_pilon_pilon_pilon_pilon_pilon	bin.84	20833	False	52.78	0.868	172133	5569364	Bacteroidota	Bacteroidia	Cytophagales	Cyclobacteriaceae	Chryseolinea	not classified	Bacteroidota	Bacteroidia	Cytophagales	Cyclobacteriaceae	Chryseolinea	not classified	Bacteroidota	Bacteroidia	Cytophagales	Cyclobacteriaceae	not classified	not classified	terpene	5.81602227358689	529
c00983_contig_...region001	contig_6059:1.0-131260.0_pilon_pilon_pilon_pilon_pilon_pilon	NA	11047	False	NA	NA	NA	NA	Actinobacteriota	Thermoleophilia	Solirubrobacterales	not classified	not classified	not classified	not classified	not classified	not classified	not classified	not classified	not classified	Actinobacteriota	Thermoleophilia	Solirubrobacterales	not classified	not classified	not classified	bacteriocin	11.3356523193662	748
c00232_contig_...region001	contig_6410:1.0-72588.0_pilon_pilon_pilon_pilon_pilon_pilon	NA	10558	False	NA	NA	NA	NA	Proteobacteria	Gammaproteobacteria	Burkholderiales	Burkholderiaceae	not classified	not classified	not classified	not classified	not classified	not classified	not classified	not classified	Proteobacteria	Gammaproteobacteria	Burkholderiales	Burkholderiaceae	not classified	not classified	bacteriocin	7.512050648045	374
c00234_contig_...region001	contig_2231:1.0-155580.0_pilon_pilon_pilon_pilon_pilon_pilon	NA	42094	False	NA	NA	NA	NA	Proteobacteria	Alphaproteobacteria	Sphingomonadales	Sphingomonadaceae	SphingomonasA	not classified	not classified	not classified	not classified	not classified	not classified	not classified	Proteobacteria	Alphaproteobacteria	Sphingomonadales	Sphingomonadaceae	SphingomonasA	not classified	T3PKS	27.5055365240938	1411
c01460_contig_...region001	contig_54719:1.0-126693.0_pilon_pilon_pilon_pilon_pilon_pilon	NA	47539	True	NA	NA	NA	NA	not classified	not classified	not classified	not classified	not classified	not classified	not classified	not classified	not classified	not classified	not classified	not classified	not classified	not classified	not classified	not classified	not classified	not classified	NRPS	5.80021570217355	918
c01449_contig_...region001_2	contig_4038:1.0-74038.0_pilon_pilon_pilon_pilon_pilon_pilon	NA	20851	False	NA	NA	NA	NA	Actinobacteriota	Actinobacteria	not classified	not classified	not classified	not classified	not classified	not classified	not classified	not classified	not classified	not classified	Actinobacteriota	Actinobacteria	not classified	not classified	not classified	not classified	furan	8.92288939173536	980
c00249_contig_...region001	contig_24679:1.0-181472.0_pilon_pilon_pilon_pilon_pilon_pilon	bin.81	11074	False	61.48	3.561	209046	3880121	Acidobacteriota	Blastocatellia	Pyrinomonadales	Pyrinomonadaceae	OLB17	not classified	Acidobacteriota	Blastocatellia	Pyrinomonadales	Pyrinomonadaceae	OLB17	not classified	Acidobacteriota	Blastocatellia	Pyrinomonadales	Pyrinomonadaceae	OLB17	not classified	bacteriocin	7.16860583120766	578
c01009_contig_...region001_1	contig_13089:1.0-50017.0_pilon_pilon_pilon_pilon_pilon_pilon	NA	21509	False	NA	NA	NA	NA	Planctomycetota	Planctomycetes	Planctomycetales	Planctomycetaceae	not classified	not classified	not classified	not classified	not classified	not classified	not classified	not classified	Planctomycetota	Planctomycetes	Planctomycetales	Planctomycetaceae	not classified	not classified	terpene	3.69277096499396	435
c01487_contig_...region001	contig_35890:1.0-20939.0_pilon_pilon_pilon_pilon_pilon_pilon	NA	21356	True	NA	NA	NA	NA	Acidobacteriota	Blastocatellia	Pyrinomonadales	Pyrinomonadaceae	not classified	not classified	not classified	not classified	not classified	not classified	not classified	not classified	Acidobacteriota	Blastocatellia	Pyrinomonadales	Pyrinomonadaceae	not classified	not classified	NRPS-like	7.83681401011425	1306
c00093_contig_...region001	contig_8290:1.0-80565.0_pilon_pilon_pilon_pilon_pilon_pilon	NA	40421	False	NA	NA	NA	NA	Bacteroidota	Bacteroidia	Chitinophagales	Chitinophagaceae	not classified	not classified	not classified	not classified	not classified	not classified	not classified	not classified	Bacteroidota	Bacteroidia	Chitinophagales	Chitinophagaceae	not classified	not classified	T3PKS	5.29035111427799	1281
c01711_scaffol...region001	scaffold_11847:1.0-211746.0_pilon_pilon_pilon_pilon_pilon_pilon	bin.70	55766	False	76.34	8.108	367539	4470774	Verrucomicrobiota	Verrucomicrobiae	Pedosphaerales	AV2	not classified	not classified	Verrucomicrobiota	Verrucomicrobiae	Pedosphaerales	AV2	not classified	not classified	Verrucomicrobiota	Verrucomicrobiae	Pedosphaerales	not classified	not classified	not classified	NRPS_hybrid	14.1079838392171	1208
c01411_contig_...region001	contig_115:1.0-189065.0_pilon_pilon_pilon_pilon_pilon_pilon	NA	22314	False	NA	NA	NA	NA	Proteobacteria	Alphaproteobacteria	Caulobacterales	Caulobacteraceae	Brevundimonas	not classified	not classified	not classified	not classified	not classified	not classified	not classified	Proteobacteria	Alphaproteobacteria	Caulobacterales	Caulobacteraceae	Brevundimonas	not classified	lassopeptide	10.3051392426379	601
c00516_contig_...region001	contig_6697:1.0-39793.0_pilon_pilon_pilon_pilon_pilon_pilon	NA	23921	True	NA	NA	NA	NA	Proteobacteria	Gammaproteobacteria	UBA7966	UBA7966	USCg-Taylor	USCg-Taylor sp002007425	not classified	not classified	not classified	not classified	not classified	not classified	Proteobacteria	Gammaproteobacteria	UBA7966	UBA7966	USCg-Taylor	USCg-Taylor sp002007425	phosphonate	21.9960854181827	1007
c01044_contig_...region001	contig_9298:1.0-141248.0_pilon_pilon_pilon_pilon_pilon_pilon	bin.49	42413	False	76.41	4.545	141221	6942353	Bacteroidota	Bacteroidia	Chitinophagales	Chitinophagaceae	UBA2791	not classified	Bacteroidota	Bacteroidia	Chitinophagales	Chitinophagaceae	UBA2791	not classified	Bacteroidota	Bacteroidia	Chitinophagales	Chitinophagaceae	not classified	not classified	NRPS	7.79963319902847	1340
c01839_contig_...region001_1	contig_57340:1.0-110913.0_pilon_pilon_pilon_pilon_pilon_pilon	NA	20834	False	NA	NA	NA	NA	BdellovibrionotaB	UBA2361	SZUA-149	SZUA-149	SZUA-149	SZUA-149 sp003230795	not classified	not classified	not classified	not classified	not classified	not classified	BdellovibrionotaB	UBA2361	SZUA-149	SZUA-149	SZUA-149	SZUA-149 sp003230795	terpene	5.66457296606585	553
c01144_contig_...region002	contig_13212:1.0-196412.0_pilon_pilon_pilon_pilon_pilon_pilon	NA	20627	False	NA	NA	NA	NA	Proteobacteria	Gammaproteobacteria	not classified	not classified	not classified	not classified	not classified	not classified	not classified	not classified	not classified	not classified	Proteobacteria	Gammaproteobacteria	not classified	not classified	not classified	not classified	terpene	18.2335394189606	689
c01150_contig_...region001	contig_13221:1.0-45759.0_pilon_pilon_pilon_pilon_pilon_pilon	NA	8007	True	NA	NA	NA	NA	Acidobacteriota	not classified	not classified	not classified	not classified	not classified	not classified	not classified	not classified	not classified	not classified	not classified	Acidobacteriota	not classified	not classified	not classified	not classified	not classified	bacteriocin	13.8729573470056	434
c00979_contig_...region001	contig_25829:1.0-12699.0_pilon_pilon_pilon_pilon_pilon_pilon	NA	12739	True	NA	NA	NA	NA	Proteobacteria	Gammaproteobacteria	UBA7966	UBA7966	USCg-Taylor	USCg-Taylor sp002007425	not classified	not classified	not classified	not classified	not classified	not classified	Proteobacteria	Gammaproteobacteria	UBA7966	UBA7966	USCg-Taylor	USCg-Taylor sp002007425	terpene	13.2929586309757	434
c01055_contig_...region001_1	contig_19168:1.0-43897.0_pilon_pilon_pilon_pilon_pilon_pilon	NA	32231	True	NA	NA	NA	NA	Bacteroidota	Bacteroidia	not classified	not classified	not classified	not classified	not classified	not classified	not classified	not classified	not classified	not classified	Bacteroidota	Bacteroidia	not classified	not classified	not classified	not classified	arylpolyene	4.34223372613128	1391
c01629_contig_...region001_1	contig_21823:1.0-68086.0_pilon_pilon_pilon_pilon_pilon_pilon	NA	20864	False	NA	NA	NA	NA	Verrucomicrobiota	Verrucomicrobiae	Chthoniobacterales	UBA10450	not classified	not classified	not classified	not classified	not classified	not classified	not classified	not classified	Verrucomicrobiota	Verrucomicrobiae	Chthoniobacterales	UBA10450	not classified	not classified	terpene	9.51965954703935	1397
c00861_contig_...region002	contig_1895:1.0-58347.0_pilon_pilon_pilon_pilon_pilon_pilon	NA	13947	True	NA	NA	NA	NA	Actinobacteriota	Acidimicrobiia	not classified	not classified	not classified	not classified	not classified	not classified	not classified	not classified	not classified	not classified	Actinobacteriota	Acidimicrobiia	not classified	not classified	not classified	not classified	lassopeptide	18.0700088943623	861
c00128_contig_...region001	contig_27202:1.0-143699.0_pilon_pilon_pilon_pilon_pilon_pilon	NA	40378	False	NA	NA	NA	NA	Proteobacteria	Gammaproteobacteria	Xanthomonadales	Xanthomonadaceae	not classified	not classified	not classified	not classified	not classified	not classified	not classified	not classified	Proteobacteria	Gammaproteobacteria	Xanthomonadales	Xanthomonadaceae	not classified	not classified	T3PKS	14.391356745671	1674
c00003_contig_...region001	contig_36294:1.0-197601.0_pilon_pilon_pilon_pilon_pilon_pilon	NA	40669	False	NA	NA	NA	NA	BdellovibrionotaB	UBA2361	SZUA-149	SZUA-149	SZUA-149	SZUA-149 sp003230795	not classified	not classified	not classified	not classified	not classified	not classified	BdellovibrionotaB	UBA2361	SZUA-149	SZUA-149	SZUA-149	SZUA-149 sp003230795	arylpolyene	9.56829027605577	1650
c00224_contig_...region001_1	contig_12233:1.0-154077.0_pilon_pilon_pilon_pilon_pilon_pilon	NA	21604	False	NA	NA	NA	NA	Acidobacteriota	Vicinamibacteria	Vicinamibacterales	2-12-FULL-66-21	not classified	not classified	not classified	not classified	not classified	not classified	not classified	not classified	Acidobacteriota	Vicinamibacteria	Vicinamibacterales	2-12-FULL-66-21	not classified	not classified	terpene	7.74634478943543	772
c00002_contig_...region001	contig_10:1.0-44411.0_pilon_pilon_pilon_pilon_pilon_pilon	NA	20414	False	NA	NA	NA	NA	Actinobacteriota	Acidimicrobiia	not classified	not classified	not classified	not classified	not classified	not classified	not classified	not classified	not classified	not classified	Actinobacteriota	Acidimicrobiia	not classified	not classified	not classified	not classified	terpene	10.3896486143815	922
c01632_contig_...region001_1	contig_40594:1.0-34517.0_pilon_pilon_pilon_pilon_pilon_pilon	NA	34481	True	NA	NA	NA	NA	Actinobacteriota	not classified	not classified	not classified	not classified	not classified	not classified	not classified	not classified	not classified	not classified	not classified	Actinobacteriota	not classified	not classified	not classified	not classified	not classified	NRPS	11.6259969258432	974
c01461_contig_...region001	contig_26600:1.0-38663.0_pilon_pilon_pilon_pilon_pilon_pilon	NA	22762	True	NA	NA	NA	NA	Proteobacteria	Gammaproteobacteria	UBA7966	UBA7966	USCg-Taylor	USCg-Taylor sp002007425	not classified	not classified	not classified	not classified	not classified	not classified	Proteobacteria	Gammaproteobacteria	UBA7966	UBA7966	USCg-Taylor	USCg-Taylor sp002007425	NRPS-like	19.8947464334062	954
c00580_contig_...region001	contig_8791:1.0-507018.0_pilon_pilon_pilon_pilon_pilon_pilon	NA	37630	True	NA	NA	NA	NA	Verrucomicrobiota	Verrucomicrobiae	Opitutales	Opitutaceae	not classified	not classified	not classified	not classified	not classified	not classified	not classified	not classified	Verrucomicrobiota	Verrucomicrobiae	Opitutales	Opitutaceae	not classified	not classified	arylpolyene	7.3474423305308	1802
c01023_contig_...region001	contig_2323:1.0-454298.0_pilon_pilon_pilon_pilon_pilon_pilon	bin.7	20753	False	83.8	3.504	256043	3894299	Proteobacteria	Gammaproteobacteria	Burkholderiales	Burkholderiaceae	Rhizobacter	not classified	Proteobacteria	Gammaproteobacteria	Burkholderiales	Burkholderiaceae	Rhizobacter	not classified	Proteobacteria	Gammaproteobacteria	Burkholderiales	Burkholderiaceae	not classified	not classified	hserlactone	45.0563586681064	926
c01629_contig_...region001	contig_38367:1.0-178319.0_pilon_pilon_pilon_pilon_pilon_pilon	NA	20597	False	NA	NA	NA	NA	Gemmatimonadota	Gemmatimonadetes	Gemmatimonadales	Gemmatimonadaceae	not classified	not classified	not classified	not classified	not classified	not classified	not classified	not classified	Gemmatimonadota	Gemmatimonadetes	Gemmatimonadales	Gemmatimonadaceae	not classified	not classified	terpene	5.16146881847201	1007
c00643_contig_...region001	contig_60203:1.0-86464.0_pilon_pilon_pilon_pilon_pilon_pilon	NA	23114	False	NA	NA	NA	NA	Actinobacteriota	not classified	not classified	not classified	not classified	not classified	not classified	not classified	not classified	not classified	not classified	not classified	Actinobacteriota	not classified	not classified	not classified	not classified	not classified	betalactone	7.36086805555556	1031
c01555_contig_...region001	contig_23864:1.0-178467.0_pilon_pilon_pilon_pilon_pilon_pilon	bin.49	91565	True	76.41	4.545	141221	6942353	Bacteroidota	Bacteroidia	Chitinophagales	Chitinophagaceae	UBA2791	not classified	Bacteroidota	Bacteroidia	Chitinophagales	Chitinophagaceae	UBA2791	not classified	Bacteroidota	Bacteroidia	not classified	not classified	not classified	not classified	NRPS	7.49228838376795	1000
c01324_contig_...region001_1	contig_17400:1.0-82961.0_pilon_pilon_pilon_pilon_pilon_pilon	NA	20354	False	NA	NA	NA	NA	Proteobacteria	Alphaproteobacteria	Sphingomonadales	Sphingomonadaceae	not classified	not classified	not classified	not classified	not classified	not classified	not classified	not classified	Proteobacteria	Alphaproteobacteria	Sphingomonadales	Sphingomonadaceae	not classified	not classified	terpene	11.3308818236353	1319
c01129_contig_...region001_1	contig_26035:1.0-166360.0_pilon_pilon_pilon_pilon_pilon_pilon	NA	27033	False	NA	NA	NA	NA	Actinobacteriota	Thermoleophilia	Solirubrobacterales	not classified	not classified	not classified	not classified	not classified	not classified	not classified	not classified	not classified	Actinobacteriota	Thermoleophilia	Solirubrobacterales	not classified	not classified	not classified	betalactone	21.5168718650251	1290
c00944_contig_...region001_2	contig_21094:1.0-39318.0_pilon_pilon_pilon_pilon_pilon_pilon	NA	16857	True	NA	NA	NA	NA	Patescibacteria	Saccharimonadia	Saccharimonadales	not classified	not classified	not classified	not classified	not classified	not classified	not classified	not classified	not classified	Patescibacteria	Saccharimonadia	Saccharimonadales	not classified	not classified	not classified	terpene	5.45913096323306	679
c00729_contig_...region001	contig_16742:1.0-190210.0_pilon_pilon_pilon_pilon_pilon_pilon	NA	20264	False	NA	NA	NA	NA	Gemmatimonadota	Gemmatimonadetes	Gemmatimonadales	Gemmatimonadaceae	not classified	not classified	not classified	not classified	not classified	not classified	not classified	not classified	Gemmatimonadota	Gemmatimonadetes	Gemmatimonadales	Gemmatimonadaceae	not classified	not classified	terpene	14.0225494466281	1029
c00295_contig_...region001_1	contig_1830:1.0-44937.0_pilon_pilon_pilon_pilon_pilon_pilon	NA	31291	True	NA	NA	NA	NA	not classified	not classified	not classified	not classified	not classified	not classified	not classified	not classified	not classified	not classified	not classified	not classified	not classified	not classified	not classified	not classified	not classified	not classified	NRPS	3.92498448719085	1431
c01489_contig_...region001	contig_61128:1.0-33057.0_pilon_pilon_pilon_pilon_pilon_pilon	NA	10432	False	NA	NA	NA	NA	Myxococcota	Polyangia	Polyangiales	Polyangiaceae	not classified	not classified	not classified	not classified	not classified	not classified	not classified	not classified	Myxococcota	Polyangia	Polyangiales	Polyangiaceae	not classified	not classified	bacteriocin	5.37449838578282	647
c01647_contig_...region001	contig_7941:1.0-133408.0_pilon_pilon_pilon_pilon_pilon_pilon	NA	10417	False	NA	NA	NA	NA	Actinobacteriota	Actinobacteria	Mycobacteriales	Pseudonocardiaceae	not classified	not classified	not classified	not classified	not classified	not classified	not classified	not classified	Actinobacteriota	Actinobacteria	Mycobacteriales	Pseudonocardiaceae	not classified	not classified	ectoine	9.20626807600985	460
c01042_contig_...region001_1	contig_2120:1.0-377009.0_pilon_pilon_pilon_pilon_pilon_pilon	bin.6	41815	False	61.68	1.282	312169	2743428	Actinobacteriota	Acidimicrobiia	UBA5794	not classified	not classified	not classified	Actinobacteriota	Acidimicrobiia	UBA5794	not classified	not classified	not classified	Actinobacteriota	Acidimicrobiia	UBA5794	not classified	not classified	not classified	resorcinol	32.149036854698	1925
c01650_contig_...region001	contig_45320:1.0-37889.0_pilon_pilon_pilon_pilon_pilon_pilon	bin.41	11860	True	52.08	7.21	109237	3077699	Proteobacteria	Gammaproteobacteria	Burkholderiales	Burkholderiaceae	Rhizobacter	not classified	Proteobacteria	Gammaproteobacteria	Burkholderiales	Burkholderiaceae	Rhizobacter	not classified	Proteobacteria	Gammaproteobacteria	Burkholderiales	Burkholderiaceae	not classified	not classified	terpene	8.85579301995052	1099
c01154_contig_...region001	contig_49516:1.0-102544.0_pilon_pilon_pilon_pilon_pilon_pilon	NA	23819	False	NA	NA	NA	NA	Acidobacteriota	Vicinamibacteria	Vicinamibacterales	UBA2999	not classified	not classified	not classified	not classified	not classified	not classified	not classified	not classified	Acidobacteriota	Vicinamibacteria	Vicinamibacterales	UBA2999	not classified	not classified	terpene	6.7359960418324	753
c01271_contig_...region001	contig_35642:1.0-71030.0_pilon_pilon_pilon_pilon_pilon_pilon	NA	20641	False	NA	NA	NA	NA	not classified	not classified	not classified	not classified	not classified	not classified	not classified	not classified	not classified	not classified	not classified	not classified	not classified	not classified	not classified	not classified	not classified	not classified	terpene	4.26326795198862	457
c01663_contig_...region001	contig_57126:1.0-45150.0_pilon_pilon_pilon_pilon_pilon_pilon	NA	25089	True	NA	NA	NA	NA	Myxococcota	Polyangia	Haliangiales	Haliangiaceae	UBA2376	UBA2376 sp002344285	not classified	not classified	not classified	not classified	not classified	not classified	Myxococcota	Polyangia	Haliangiales	Haliangiaceae	UBA2376	UBA2376 sp002344285	arylpolyene	13.3087171342862	1514
c00800_contig_...region001_3	contig_32911:1.0-65525.0_pilon_pilon_pilon_pilon_pilon_pilon	NA	20862	False	NA	NA	NA	NA	Acidobacteriota	Blastocatellia	Pyrinomonadales	Pyrinomonadaceae	GCA-002050365	not classified	not classified	not classified	not classified	not classified	not classified	not classified	Acidobacteriota	Blastocatellia	Pyrinomonadales	Pyrinomonadaceae	GCA-002050365	not classified	terpene	10.2635162133087	888
c01163_contig_...region001	contig_26085:1.0-76642.0_pilon_pilon_pilon_pilon_pilon_pilon	NA	20876	False	NA	NA	NA	NA	Actinobacteriota	Acidimicrobiia	not classified	not classified	not classified	not classified	not classified	not classified	not classified	not classified	not classified	not classified	Actinobacteriota	Acidimicrobiia	not classified	not classified	not classified	not classified	terpene	24.6801417339127	669
c00940_contig_...region001	contig_9179:1.0-831113.0_pilon_pilon_pilon_pilon_pilon_pilon	NA	41053	False	NA	NA	NA	NA	Acidobacteriota	Vicinamibacteria	Vicinamibacterales	2-12-FULL-66-21	not classified	not classified	not classified	not classified	not classified	not classified	not classified	not classified	Acidobacteriota	Vicinamibacteria	Vicinamibacterales	2-12-FULL-66-21	not classified	not classified	T3PKS	9.60960201920691	980
c01796_contig_...region001	contig_11921:1.0-139475.0_pilon_pilon_pilon_pilon_pilon_pilon	NA	39679	True	NA	NA	NA	NA	Proteobacteria	Gammaproteobacteria	not classified	not classified	not classified	not classified	not classified	not classified	not classified	not classified	not classified	not classified	Proteobacteria	Gammaproteobacteria	not classified	not classified	not classified	not classified	arylpolyene	21.3966999834495	1486
c00139_contig_...region001	contig_50598:1.0-29702.0_pilon_pilon_pilon_pilon_pilon_pilon	NA	22104	True	NA	NA	NA	NA	Proteobacteria	Gammaproteobacteria	not classified	not classified	not classified	not classified	not classified	not classified	not classified	not classified	not classified	not classified	Proteobacteria	Gammaproteobacteria	not classified	not classified	not classified	not classified	terpene	9.81770711297071	1025
c01266_contig_...region001	contig_7525:1.0-120513.0_pilon_pilon_pilon_pilon_pilon_pilon	bin.24	33552	True	65.4	5.128	106637	2806051	Actinobacteriota	Acidimicrobiia	Microtrichales	UBA8139	not classified	not classified	Actinobacteriota	Acidimicrobiia	Microtrichales	UBA8139	not classified	not classified	Actinobacteriota	Acidimicrobiia	not classified	not classified	not classified	not classified	NRPS_like_hybrid	39.3676458153654	1318
c00360_contig_...region001	contig_59868:1.0-21205.0_pilon_pilon_pilon_pilon_pilon_pilon	NA	21274	True	NA	NA	NA	NA	Cyanobacteria	Cyanobacteriia	Cyanobacteriales	Phormidiaceae	Kamptonema	Kamptonema formosum	not classified	not classified	not classified	not classified	not classified	not classified	Cyanobacteria	Cyanobacteriia	Cyanobacteriales	Phormidiaceae	Kamptonema	Kamptonema formosum	NRPS	10.4126633449281	1093
c01474_contig_...region001	contig_13589:1.0-53773.0_pilon_pilon_pilon_pilon_pilon_pilon	NA	20687	False	NA	NA	NA	NA	Actinobacteriota	Thermoleophilia	Solirubrobacterales	Solirubrobacteraceae	not classified	not classified	not classified	not classified	not classified	not classified	not classified	not classified	Actinobacteriota	Thermoleophilia	Solirubrobacterales	Solirubrobacteraceae	not classified	not classified	terpene	20.2934952105146	1251
c00237_contig_...region001	contig_4351:1.0-42233.0_pilon_pilon_pilon_pilon_pilon_pilon	NA	21977	False	NA	NA	NA	NA	Proteobacteria	Gammaproteobacteria	Burkholderiales	Burkholderiaceae	not classified	not classified	not classified	not classified	not classified	not classified	not classified	not classified	Proteobacteria	Gammaproteobacteria	Burkholderiales	Burkholderiaceae	not classified	not classified	terpene	7.98101520202378	812
c00767_contig_...region001_1	contig_18839:1.0-46383.0_pilon_pilon_pilon_pilon_pilon_pilon	NA	39340	True	NA	NA	NA	NA	Bacteroidota	Bacteroidia	not classified	not classified	not classified	not classified	not classified	not classified	not classified	not classified	not classified	not classified	Bacteroidota	Bacteroidia	not classified	not classified	not classified	not classified	other	7.31869197130609	1639
c01203_contig_...region001	contig_31181:1.0-44513.0_pilon_pilon_pilon_pilon_pilon_pilon	NA	10492	False	NA	NA	NA	NA	Myxococcota	not classified	not classified	not classified	not classified	not classified	not classified	not classified	not classified	not classified	not classified	not classified	Myxococcota	not classified	not classified	not classified	not classified	not classified	bacteriocin	3.93636039409745	454
c01098_contig_...region001	contig_31054:1.0-87007.0_pilon_pilon_pilon_pilon_pilon_pilon	NA	21152	False	NA	NA	NA	NA	Acidobacteriota	Vicinamibacteria	Vicinamibacterales	2-12-FULL-66-21	not classified	not classified	not classified	not classified	not classified	not classified	not classified	not classified	Acidobacteriota	Vicinamibacteria	Vicinamibacterales	2-12-FULL-66-21	not classified	not classified	terpene	16.4574471930691	893
c00194_contig_...region001	contig_59684:1.0-43218.0_pilon_pilon_pilon_pilon_pilon_pilon	NA	6446	True	NA	NA	NA	NA	not classified	not classified	not classified	not classified	not classified	not classified	not classified	not classified	not classified	not classified	not classified	not classified	not classified	not classified	not classified	not classified	not classified	not classified	bacteriocin	4.44411710123411	674
c00239_contig_...region001	contig_10252:1.0-99283.0_pilon_pilon_pilon_pilon_pilon_pilon	NA	20503	True	NA	NA	NA	NA	Bacteroidota	Bacteroidia	Cytophagales	Cyclobacteriaceae	Algoriphagus	not classified	not classified	not classified	not classified	not classified	not classified	not classified	Bacteroidota	Bacteroidia	Cytophagales	Cyclobacteriaceae	Algoriphagus	not classified	T3PKS	5.34503370470459	908
c01803_contig_...region001	contig_6146:1.0-407893.0_pilon_pilon_pilon_pilon_pilon_pilon	NA	21661	False	NA	NA	NA	NA	Acidobacteriota	Vicinamibacteria	Vicinamibacterales	2-12-FULL-66-21	not classified	not classified	not classified	not classified	not classified	not classified	not classified	not classified	Acidobacteriota	Vicinamibacteria	Vicinamibacterales	2-12-FULL-66-21	not classified	not classified	terpene	12.810658406993	1227
c01280_contig_...region001	contig_11364:1.0-1104884.0_pilon_pilon_pilon_pilon_pilon_pilon	bin.83	41806	False	73.35	0	579837	2680250	Gemmatimonadota	Gemmatimonadetes	not classified	not classified	not classified	not classified	Gemmatimonadota	Gemmatimonadetes	not classified	not classified	not classified	not classified	not classified	not classified	not classified	not classified	not classified	not classified	NRPS-like	24.8186052220023	1616
c00454_contig_...region001	contig_22568:1.0-65485.0_pilon_pilon_pilon_pilon_pilon_pilon	NA	41182	False	NA	NA	NA	NA	Proteobacteria	Alphaproteobacteria	Rhizobiales	Rhizobiaceae	Ochrobactrum_A	not classified	not classified	not classified	not classified	not classified	not classified	not classified	Proteobacteria	Alphaproteobacteria	Rhizobiales	Rhizobiaceae	Ochrobactrum_A	not classified	arylpolyene	19.5833834315258	1008
c00845_contig_...region001_1	contig_10904:1.0-693145.0_pilon_pilon_pilon_pilon_pilon_pilon	bin.78	129659	False	66.89	1.709	380928	4233660	Acidobacteriota	Thermoanaerobaculia	UBA5066	Gp7-AA6	Gp7-AA6	not classified	Acidobacteriota	Thermoanaerobaculia	UBA5066	Gp7-AA6	Gp7-AA6	not classified	Acidobacteriota	Thermoanaerobaculia	UBA5066	Gp7-AA6	Gp7-AA6	Gp7-AA6 sp003222385	NRPS_PKS_hybrid	20.0423727472894	2367
c00854_contig_...region001_1	contig_23001:1.0-73517.0_pilon_pilon_pilon_pilon_pilon_pilon	NA	34243	True	NA	NA	NA	NA	Verrucomicrobiota	Verrucomicrobiae	not classified	not classified	not classified	not classified	not classified	not classified	not classified	not classified	not classified	not classified	Verrucomicrobiota	Verrucomicrobiae	not classified	not classified	not classified	not classified	NRPS	5.02824636580603	867
c01183_contig_...region001_1	contig_17232:1.0-53199.0_pilon_pilon_pilon_pilon_pilon_pilon	NA	17387	True	NA	NA	NA	NA	Verrucomicrobiota	Verrucomicrobiae	Chthoniobacterales	not classified	not classified	not classified	not classified	not classified	not classified	not classified	not classified	not classified	Verrucomicrobiota	Verrucomicrobiae	Chthoniobacterales	not classified	not classified	not classified	terpene	9.03095779160303	543
c01297_contig_...region001_2	contig_47307:1.0-58322.0_pilon_pilon_pilon_pilon_pilon_pilon	NA	20544	True	NA	NA	NA	NA	Chloroflexota	not classified	not classified	not classified	not classified	not classified	not classified	not classified	not classified	not classified	not classified	not classified	Chloroflexota	not classified	not classified	not classified	not classified	not classified	other	9.86368540942333	621
c01771_contig_...region001	contig_4314:1.0-614200.0_pilon_pilon_pilon_pilon_pilon_pilon	bin.102	59125	False	66.47	2.611	227260	10791384	Acidobacteriota	Acidobacteriae	20CM-2-55-15	not classified	not classified	not classified	Acidobacteriota	Acidobacteriae	20CM-2-55-15	not classified	not classified	not classified	Acidobacteriota	not classified	not classified	not classified	not classified	not classified	PKS_hybrid	10.126211612051	1406
c00713_contig_...region001	contig_58156:1.0-45418.0_pilon_pilon_pilon_pilon_pilon_pilon	NA	40578	True	NA	NA	NA	NA	Proteobacteria	Alphaproteobacteria	Sphingomonadales	Sphingomonadaceae	not classified	not classified	not classified	not classified	not classified	not classified	not classified	not classified	Proteobacteria	Alphaproteobacteria	Sphingomonadales	Sphingomonadaceae	not classified	not classified	T3PKS	6.71874656404618	1155
c01520_contig_...region001	contig_59099:1.0-14891.0_pilon_pilon_pilon_pilon_pilon_pilon	NA	14993	True	NA	NA	NA	NA	Actinobacteriota	Acidimicrobiia	Acidimicrobiales	not classified	not classified	not classified	not classified	not classified	not classified	not classified	not classified	not classified	Actinobacteriota	Acidimicrobiia	Acidimicrobiales	not classified	not classified	not classified	terpene	6.58707396785166	889
c00675_contig_...region001_1	contig_228:1.0-321968.0_pilon_pilon_pilon_pilon_pilon_pilon	NA	22247	False	NA	NA	NA	NA	Actinobacteriota	Acidimicrobiia	UBA5794	not classified	not classified	not classified	not classified	not classified	not classified	not classified	not classified	not classified	Actinobacteriota	Acidimicrobiia	UBA5794	not classified	not classified	not classified	lassopeptide	27.2629595833566	1008
c01441_contig_...region001_1	contig_33691:1.0-45448.0_pilon_pilon_pilon_pilon_pilon_pilon	NA	24076	True	NA	NA	NA	NA	Proteobacteria	Alphaproteobacteria	Sphingomonadales	Sphingomonadaceae	SphingomonasA	not classified	not classified	not classified	not classified	not classified	not classified	not classified	Proteobacteria	Alphaproteobacteria	Sphingomonadales	Sphingomonadaceae	SphingomonasA	not classified	T3PKS	7.16055385957261	1248
c01836_contig_...region002	contig_815:1.0-371987.0_pilon_pilon_pilon_pilon_pilon_pilon	NA	10598	False	NA	NA	NA	NA	Proteobacteria	Gammaproteobacteria	Xanthomonadales	Xanthomonadaceae	not classified	not classified	not classified	not classified	not classified	not classified	not classified	not classified	Proteobacteria	Gammaproteobacteria	Xanthomonadales	Xanthomonadaceae	not classified	not classified	bacteriocin	11.6084573386147	358
c00531_contig_...region001	contig_18568:1.0-59827.0_pilon_pilon_pilon_pilon_pilon_pilon	NA	25137	True	NA	NA	NA	NA	Actinobacteriota	Thermoleophilia	Solirubrobacterales	Solirubrobacteraceae	not classified	not classified	not classified	not classified	not classified	not classified	not classified	not classified	Actinobacteriota	Thermoleophilia	Solirubrobacterales	Solirubrobacteraceae	not classified	not classified	betalactone	7.04090129398638	1027
c01722_contig_...region001	contig_5027:2.0-291904.0_pilon_pilon_pilon_pilon_pilon_pilon	bin.19	10849	False	77.25	1.588	251377	3687476	Proteobacteria	Gammaproteobacteria	Burkholderiales	Burkholderiaceae	Polaromonas	not classified	Proteobacteria	Gammaproteobacteria	Burkholderiales	Burkholderiaceae	Polaromonas	not classified	Proteobacteria	Gammaproteobacteria	Burkholderiales	Burkholderiaceae	not classified	not classified	bacteriocin	11.4578901148467	647
c01441_contig_...region001	contig_4505:1.0-535736.0_pilon_pilon_pilon_pilon_pilon_pilon	NA	41797	False	NA	NA	NA	NA	Actinobacteriota	Acidimicrobiia	Microtrichales	Ilumatobacteraceae	not classified	not classified	not classified	not classified	not classified	not classified	not classified	not classified	Actinobacteriota	Acidimicrobiia	Microtrichales	Ilumatobacteraceae	not classified	not classified	NRPS-like	23.8261759458501	1861
c00580_contig_...region001_1	contig_16582:1.0-83796.0_pilon_pilon_pilon_pilon_pilon_pilon	NA	41518	False	NA	NA	NA	NA	Proteobacteria	not classified	not classified	not classified	not classified	not classified	not classified	not classified	not classified	not classified	not classified	not classified	Proteobacteria	not classified	not classified	not classified	not classified	not classified	phosphonate	7.32398323649871	1722
c01802_scaffol...region001	scaffold_36657:24961.0-321015.0_pilon_pilon_pilon_pilon_pilon_pilon	NA	21212	False	NA	NA	NA	NA	Actinobacteriota	Actinobacteria	Mycobacteriales	Pseudonocardiaceae	Pseudonocardia	not classified	not classified	not classified	not classified	not classified	not classified	not classified	Actinobacteriota	Actinobacteria	Mycobacteriales	Pseudonocardiaceae	Pseudonocardia	not classified	terpene	20.4311942341518	761
c01318_contig_...region001_1	contig_15364:1.0-128465.0_pilon_pilon_pilon_pilon_pilon_pilon	NA	11146	False	NA	NA	NA	NA	Actinobacteriota	Thermoleophilia	Solirubrobacterales	Solirubrobacteraceae	not classified	not classified	not classified	not classified	not classified	not classified	not classified	not classified	Actinobacteriota	Thermoleophilia	Solirubrobacterales	Solirubrobacteraceae	not classified	not classified	bacteriocin	12.5894710671888	795
c00646_contig_...region001	contig_41663:1.0-85680.0_pilon_pilon_pilon_pilon_pilon_pilon	NA	21197	False	NA	NA	NA	NA	Actinobacteriota	Acidimicrobiia	not classified	not classified	not classified	not classified	not classified	not classified	not classified	not classified	not classified	not classified	Actinobacteriota	Acidimicrobiia	not classified	not classified	not classified	not classified	terpene	13.7833150890131	843
c00379_contig_...region001	contig_48518:1.0-49340.0_pilon_pilon_pilon_pilon_pilon_pilon	NA	35587	True	NA	NA	NA	NA	Proteobacteria	Alphaproteobacteria	Caulobacterales	Caulobacteraceae	Brevundimonas	not classified	not classified	not classified	not classified	not classified	not classified	not classified	Proteobacteria	Alphaproteobacteria	Caulobacterales	Caulobacteraceae	Brevundimonas	not classified	T3PKS	12.5133238405207	1001
c00078_contig_...region001	contig_5528:1.0-989483.0_pilon_pilon_pilon_pilon_pilon_pilon	bin.34	74550	False	95.54	1.143	990805	6904799	Proteobacteria	Gammaproteobacteria	Pseudomonadales	Pseudomonadaceae	Pseudomonas_E	Pseudomonas_E sp001705835	Proteobacteria	Gammaproteobacteria	Pseudomonadales	Pseudomonadaceae	Pseudomonas_E	Pseudomonas_E sp001705835	Proteobacteria	Gammaproteobacteria	Pseudomonadales	Pseudomonadaceae	Pseudomonas_E	not classified	NRPS	21.4581052780315	698
c00915_contig_...region001	contig_7136:1.0-44032.0_pilon_pilon_pilon_pilon_pilon_pilon	NA	20741	False	NA	NA	NA	NA	Proteobacteria	Gammaproteobacteria	UBA7966	UBA7966	USCg-Taylor	USCg-Taylor sp002007425	not classified	not classified	not classified	not classified	not classified	not classified	Proteobacteria	Gammaproteobacteria	UBA7966	UBA7966	USCg-Taylor	USCg-Taylor sp002007425	terpene	29.6821413920416	1145
c01732_scaffol...region001	scaffold_18305:1.0-97842.0_pilon_pilon_pilon_pilon_pilon_pilon	NA	21206	False	NA	NA	NA	NA	Actinobacteriota	Thermoleophilia	Solirubrobacterales	Solirubrobacteraceae	not classified	not classified	not classified	not classified	not classified	not classified	not classified	not classified	Actinobacteriota	Thermoleophilia	Solirubrobacterales	Solirubrobacteraceae	not classified	not classified	terpene	20.2505816946361	1129
c01369_contig_...region001	contig_1542:1.0-92456.0_pilon_pilon_pilon_pilon_pilon_pilon	NA	10369	False	NA	NA	NA	NA	Proteobacteria	Alphaproteobacteria	Rhizobiales	Methyloligellaceae	Methyloceanibacter	not classified	not classified	not classified	not classified	not classified	not classified	not classified	Proteobacteria	Alphaproteobacteria	Rhizobiales	Methyloligellaceae	Methyloceanibacter	not classified	bacteriocin	20.2173377955306	764
c01188_contig_...region001	contig_42366:1.0-73117.0_pilon_pilon_pilon_pilon_pilon_pilon	NA	35093	True	NA	NA	NA	NA	Actinobacteriota	not classified	not classified	not classified	not classified	not classified	not classified	not classified	not classified	not classified	not classified	not classified	Actinobacteriota	not classified	not classified	not classified	not classified	not classified	arylpolyene	5.48837714239188	1454
c00970_contig_...region001_1	contig_51680:1.0-75627.0_pilon_pilon_pilon_pilon_pilon_pilon	NA	20663	False	NA	NA	NA	NA	Proteobacteria	Alphaproteobacteria	Rhizobiales	Methyloligellaceae	Methyloceanibacter	not classified	not classified	not classified	not classified	not classified	not classified	not classified	Proteobacteria	Alphaproteobacteria	Rhizobiales	Methyloligellaceae	Methyloceanibacter	not classified	terpene	13.4032201152655	744
c00773_contig_...region001	contig_25521:1.0-305020.0_pilon_pilon_pilon_pilon_pilon_pilon	NA	47011	False	NA	NA	NA	NA	Acidobacteriota	Vicinamibacteria	Vicinamibacterales	Vicinamibacteraceae	Luteitalea	not classified	not classified	not classified	not classified	not classified	not classified	not classified	Acidobacteriota	Vicinamibacteria	Vicinamibacterales	Vicinamibacteraceae	Luteitalea	not classified	hglE-KS	12.5605978243072	1354
c00229_contig_...region001_1	contig_59721:1.0-94855.0_pilon_pilon_pilon_pilon_pilon_pilon	NA	92546	True	NA	NA	NA	NA	Acidobacteriota	Thermoanaerobaculia	UBA5066	Gp7-AA6	Gp7-AA6	Gp7-AA6 sp003222385	not classified	not classified	not classified	not classified	not classified	not classified	Acidobacteriota	Thermoanaerobaculia	UBA5066	Gp7-AA6	Gp7-AA6	Gp7-AA6 sp003222385	NRPS_hybrid	6.00890007688824	2143
c00741_contig_...region001_1	contig_12795:1.0-338501.0_pilon_pilon_pilon_pilon_pilon_pilon	NA	40753	False	NA	NA	NA	NA	Proteobacteria	Gammaproteobacteria	Burkholderiales	not classified	not classified	not classified	not classified	not classified	not classified	not classified	not classified	not classified	Proteobacteria	Gammaproteobacteria	Burkholderiales	not classified	not classified	not classified	arylpolyene	6.65482448226187	1192
c00872_contig_...region001	contig_7090:1.0-100601.0_pilon_pilon_pilon_pilon_pilon_pilon	NA	40396	False	NA	NA	NA	NA	Proteobacteria	Alphaproteobacteria	Rhizobiales	Methyloligellaceae	Methyloceanibacter	not classified	not classified	not classified	not classified	not classified	not classified	not classified	Proteobacteria	Alphaproteobacteria	Rhizobiales	Methyloligellaceae	Methyloceanibacter	not classified	T3PKS	6.64848364717542	1249
c01815_contig_...region001	contig_45546:1.0-44074.0_pilon_pilon_pilon_pilon_pilon_pilon	NA	35682	True	NA	NA	NA	NA	Myxococcota	Polyangia	Polyangiales	Sandaracinaceae	Sandaracinus	Sandaracinus amylolyticus	not classified	not classified	not classified	not classified	not classified	not classified	Myxococcota	Polyangia	Polyangiales	Sandaracinaceae	Sandaracinus	Sandaracinus amylolyticus	arylpolyene	8.84301956876246	1072
c01743_contig_...region001	contig_1186:1.0-95450.0_pilon_pilon_pilon_pilon_pilon_pilon	NA	24265	False	NA	NA	NA	NA	Actinobacteriota	Actinobacteria	not classified	not classified	not classified	not classified	not classified	not classified	not classified	not classified	not classified	not classified	Actinobacteriota	Actinobacteria	not classified	not classified	not classified	not classified	lanthipeptide	10.8226760932181	936
c00160_contig_...region001	contig_16129:1.0-9922.0_pilon_pilon_pilon_pilon_pilon_pilon	NA	9691	True	NA	NA	NA	NA	Actinobacteriota	Actinobacteria	Mycobacteriales	QHCA01	QHCA01	QHCA01 sp003244095	not classified	not classified	not classified	not classified	not classified	not classified	Actinobacteriota	Actinobacteria	Mycobacteriales	QHCA01	QHCA01	QHCA01 sp003244095	terpene	6.42482715921989	575
c01697_contig_...region001_1	contig_11800:1.0-56257.0_pilon_pilon_pilon_pilon_pilon_pilon	NA	19046	True	NA	NA	NA	NA	Verrucomicrobiota	Verrucomicrobiae	Pedosphaerales	not classified	not classified	not classified	not classified	not classified	not classified	not classified	not classified	not classified	Verrucomicrobiota	Verrucomicrobiae	Pedosphaerales	not classified	not classified	not classified	terpene	7.22593535610722	683
c01055_contig_...region001	contig_23265:1.0-222861.0_pilon_pilon_pilon_pilon_pilon_pilon	NA	24441	True	NA	NA	NA	NA	BdellovibrionotaB	UBA2361	not classified	not classified	not classified	not classified	not classified	not classified	not classified	not classified	not classified	not classified	BdellovibrionotaB	UBA2361	not classified	not classified	not classified	not classified	T3PKS	9.52015561070494	1199
c00682_contig_...region001	contig_14723:1.0-47342.0_pilon_pilon_pilon_pilon_pilon_pilon	NA	47528	True	NA	NA	NA	NA	not classified	not classified	not classified	not classified	not classified	not classified	not classified	not classified	not classified	not classified	not classified	not classified	not classified	not classified	not classified	not classified	not classified	not classified	NRPS	5.21057061100825	1250
c01116_contig_...region001_1	contig_23337:1.0-75816.0_pilon_pilon_pilon_pilon_pilon_pilon	NA	48046	True	NA	NA	NA	NA	not classified	not classified	not classified	not classified	not classified	not classified	not classified	not classified	not classified	not classified	not classified	not classified	not classified	not classified	not classified	not classified	not classified	not classified	NRPS	11.4905268417108	1152
c01662_contig_...region001	contig_40626:1.0-84941.0_pilon_pilon_pilon_pilon_pilon_pilon	NA	21203	False	NA	NA	NA	NA	Acidobacteriota	Vicinamibacteria	Vicinamibacterales	Vicinamibacteraceae	Luteitalea	not classified	not classified	not classified	not classified	not classified	not classified	not classified	Acidobacteriota	Vicinamibacteria	Vicinamibacterales	Vicinamibacteraceae	Luteitalea	not classified	terpene	6.71144873508241	935
c01867_scaffol...region001	scaffold_6300:1.0-89750.0_pilon_pilon_pilon_pilon_pilon_pilon	NA	49287	True	NA	NA	NA	NA	Bacteroidota	Bacteroidia	not classified	not classified	not classified	not classified	not classified	not classified	not classified	not classified	not classified	not classified	Bacteroidota	Bacteroidia	not classified	not classified	not classified	not classified	NRPS	6.86680309928209	619
c01702_contig_...region001	contig_55007:24355.0-80561.0_pilon_pilon_pilon_pilon_pilon_pilon	NA	10663	False	NA	NA	NA	NA	Proteobacteria	Alphaproteobacteria	Sphingomonadales	Sphingomonadaceae	not classified	not classified	not classified	not classified	not classified	not classified	not classified	not classified	Proteobacteria	Alphaproteobacteria	Sphingomonadales	Sphingomonadaceae	not classified	not classified	bacteriocin	6.69729423029185	356
c00584_contig_...region001_1	contig_12632:1.0-104333.0_pilon_pilon_pilon_pilon_pilon_pilon	NA	23527	False	NA	NA	NA	NA	Acidobacteriota	Blastocatellia	Pyrinomonadales	Pyrinomonadaceae	not classified	not classified	not classified	not classified	not classified	not classified	not classified	not classified	Acidobacteriota	Blastocatellia	Pyrinomonadales	Pyrinomonadaceae	not classified	not classified	lassopeptide	26.5527023837621	1209
c01551_contig_...region001	contig_50026:1.0-89985.0_pilon_pilon_pilon_pilon_pilon_pilon	NA	20747	False	NA	NA	NA	NA	Actinobacteriota	Thermoleophilia	Solirubrobacterales	not classified	not classified	not classified	not classified	not classified	not classified	not classified	not classified	not classified	Actinobacteriota	Thermoleophilia	Solirubrobacterales	not classified	not classified	not classified	terpene	8.55885423608335	414
c01481_contig_...region001	contig_26631:1.0-24307.0_pilon_pilon_pilon_pilon_pilon_pilon	NA	10234	False	NA	NA	NA	NA	Proteobacteria	Gammaproteobacteria	not classified	not classified	not classified	not classified	not classified	not classified	not classified	not classified	not classified	not classified	Proteobacteria	Gammaproteobacteria	not classified	not classified	not classified	not classified	bacteriocin	3.68104965816515	440
c01121_contig_...region001	contig_31078:2040.0-39502.0_pilon_pilon_pilon_pilon_pilon_pilon	NA	21021	False	NA	NA	NA	NA	Acidobacteriota	Blastocatellia	Pyrinomonadales	Pyrinomonadaceae	GCA-002050365	not classified	not classified	not classified	not classified	not classified	not classified	not classified	Acidobacteriota	Blastocatellia	Pyrinomonadales	Pyrinomonadaceae	GCA-002050365	not classified	terpene	6.17192268565615	870
c00795_contig_...region001	contig_4666:1.0-51531.0_pilon_pilon_pilon_pilon_pilon_pilon	NA	28735	True	NA	NA	NA	NA	Acidobacteriota	Thermoanaerobaculia	UBA5066	Gp7-AA6	Gp7-AA6	Gp7-AA6 sp003222385	not classified	not classified	not classified	not classified	not classified	not classified	Acidobacteriota	Thermoanaerobaculia	UBA5066	Gp7-AA6	Gp7-AA6	Gp7-AA6 sp003222385	NRPS	9.27983855089585	1352
c01264_contig_...region001	contig_4966:1.0-96003.0_pilon_pilon_pilon_pilon_pilon_pilon	NA	42304	True	NA	NA	NA	NA	Gemmatimonadota	Gemmatimonadetes	Gemmatimonadales	not classified	not classified	not classified	not classified	not classified	not classified	not classified	not classified	not classified	Gemmatimonadota	Gemmatimonadetes	Gemmatimonadales	not classified	not classified	not classified	NRPS	9.59525222551929	1007
c00667_contig_...region001	contig_2812:1.0-164025.0_pilon_pilon_pilon_pilon_pilon_pilon	NA	40546	False	NA	NA	NA	NA	Actinobacteriota	Acidimicrobiia	Microtrichales	Ilumatobacteraceae	not classified	not classified	not classified	not classified	not classified	not classified	not classified	not classified	Actinobacteriota	Acidimicrobiia	Microtrichales	Ilumatobacteraceae	not classified	not classified	arylpolyene	10.4918777474123	1705
c01571_contig_...region001	contig_4052:1.0-49847.0_pilon_pilon_pilon_pilon_pilon_pilon	NA	20354	False	NA	NA	NA	NA	Patescibacteria	Saccharimonadia	Saccharimonadales	not classified	not classified	not classified	not classified	not classified	not classified	not classified	not classified	not classified	Patescibacteria	Saccharimonadia	Saccharimonadales	not classified	not classified	not classified	terpene	5.49117526337392	443
c00819_contig_...region001	contig_9053:1.0-23945.0_pilon_pilon_pilon_pilon_pilon_pilon	NA	10999	True	NA	NA	NA	NA	Actinobacteriota	Acidimicrobiia	not classified	not classified	not classified	not classified	not classified	not classified	not classified	not classified	not classified	not classified	Actinobacteriota	Acidimicrobiia	not classified	not classified	not classified	not classified	terpene	3.93898698499544	566
c00904_contig_...region001	contig_9137:1.0-96132.0_pilon_pilon_pilon_pilon_pilon_pilon	NA	23129	False	NA	NA	NA	NA	Proteobacteria	Gammaproteobacteria	UBA7966	UBA7966	USCg-Taylor	USCg-Taylor sp002007425	not classified	not classified	not classified	not classified	not classified	not classified	Proteobacteria	Gammaproteobacteria	UBA7966	UBA7966	USCg-Taylor	USCg-Taylor sp002007425	terpene	41.8864687083062	926
c00881_contig_...region001	contig_14911:1.0-151747.0_pilon_pilon_pilon_pilon_pilon_pilon	NA	38775	True	NA	NA	NA	NA	not classified	not classified	not classified	not classified	not classified	not classified	not classified	not classified	not classified	not classified	not classified	not classified	not classified	not classified	not classified	not classified	not classified	not classified	T3PKS	5.53131085307404	1072
c00386_contig_...region002	contig_8588:1.0-383233.0_pilon_pilon_pilon_pilon_pilon_pilon	bin.43	19453	True	62.11	2.991	204163	2716217	Actinobacteriota	Acidimicrobiia	Acidimicrobiales	GCA-2861595	not classified	not classified	Actinobacteriota	Acidimicrobiia	Acidimicrobiales	GCA-2861595	not classified	not classified	Actinobacteriota	Acidimicrobiia	not classified	not classified	not classified	not classified	terpene	9.71887085810721	1217
c00952_contig_...region001	contig_16982:1.0-35655.0_pilon_pilon_pilon_pilon_pilon_pilon	NA	34741	True	NA	NA	NA	NA	Proteobacteria	Alphaproteobacteria	Sphingomonadales	Sphingomonadaceae	not classified	not classified	not classified	not classified	not classified	not classified	not classified	not classified	Proteobacteria	Alphaproteobacteria	Sphingomonadales	Sphingomonadaceae	not classified	not classified	T3PKS	10.3156788808612	1312
c01383_contig_...region001_1	contig_11468:1.0-122052.0_pilon_pilon_pilon_pilon_pilon_pilon	NA	20834	False	NA	NA	NA	NA	Proteobacteria	Alphaproteobacteria	Rhizobiales	Methyloligellaceae	Methyloceanibacter	Methyloceanibacter sp002383105	not classified	not classified	not classified	not classified	not classified	not classified	Proteobacteria	Alphaproteobacteria	Rhizobiales	Methyloligellaceae	Methyloceanibacter	Methyloceanibacter sp002383105	terpene	15.9823918617153	720
c00778_contig_...region001	contig_3067:1.0-17389.0_pilon_pilon_pilon_pilon_pilon_pilon	NA	17426	True	NA	NA	NA	NA	Actinobacteriota	Actinobacteria	not classified	not classified	not classified	not classified	not classified	not classified	not classified	not classified	not classified	not classified	Actinobacteriota	Actinobacteria	not classified	not classified	not classified	not classified	NRPS	5.01543670377597	1055
c00714_contig_...region001	contig_10768:1.0-54194.0_pilon_pilon_pilon_pilon_pilon_pilon	bin.45	31033	True	73.15	8.969	103658	5819485	Chloroflexota	Anaerolineae	Anaerolineales	envOPS12	UBA12294	not classified	Chloroflexota	Anaerolineae	Anaerolineales	envOPS12	UBA12294	not classified	Chloroflexota	Anaerolineae	Anaerolineales	envOPS12	UBA8950	UBA8950 sp002840685	NRPS	8.98191631937432	1585
c01144_contig_...region001	contig_13212:1.0-196412.0_pilon_pilon_pilon_pilon_pilon_pilon	NA	20402	False	NA	NA	NA	NA	Proteobacteria	Gammaproteobacteria	not classified	not classified	not classified	not classified	not classified	not classified	not classified	not classified	not classified	not classified	Proteobacteria	Gammaproteobacteria	not classified	not classified	not classified	not classified	terpene	18.2335394189606	1042
c00310_contig_...region001	contig_14347:1.0-44044.0_pilon_pilon_pilon_pilon_pilon_pilon	NA	16189	True	NA	NA	NA	NA	Proteobacteria	Gammaproteobacteria	UBA7966	UBA7966	USCg-Taylor	USCg-Taylor sp002007425	not classified	not classified	not classified	not classified	not classified	not classified	Proteobacteria	Gammaproteobacteria	UBA7966	UBA7966	USCg-Taylor	USCg-Taylor sp002007425	hserlactone	32.7549343594387	734
c00644_contig_...region001	contig_20774:1.0-79148.0_pilon_pilon_pilon_pilon_pilon_pilon	NA	30509	True	NA	NA	NA	NA	not classified	not classified	not classified	not classified	not classified	not classified	not classified	not classified	not classified	not classified	not classified	not classified	not classified	not classified	not classified	not classified	not classified	not classified	NRPS	12.4050255053845	606
c01833_contig_...region001_1	contig_20015:1.0-51510.0_pilon_pilon_pilon_pilon_pilon_pilon	NA	10897	False	NA	NA	NA	NA	Proteobacteria	Gammaproteobacteria	UBA7966	UBA7966	USCg-Taylor	USCg-Taylor sp002007425	not classified	not classified	not classified	not classified	not classified	not classified	Proteobacteria	Gammaproteobacteria	UBA7966	UBA7966	USCg-Taylor	USCg-Taylor sp002007425	bacteriocin	24.3899808662376	356
c01602_contig_...region001	contig_23923:1.0-50644.0_pilon_pilon_pilon_pilon_pilon_pilon	NA	21496	False	NA	NA	NA	NA	Verrucomicrobiota	Verrucomicrobiae	Pedosphaerales	not classified	not classified	not classified	not classified	not classified	not classified	not classified	not classified	not classified	Verrucomicrobiota	Verrucomicrobiae	Pedosphaerales	not classified	not classified	not classified	terpene	4.75244104550628	798
c01299_contig_...region001	contig_313:1.0-40535.0_pilon_pilon_pilon_pilon_pilon_pilon	NA	24300	True	NA	NA	NA	NA	Acidobacteriota	Blastocatellia	Pyrinomonadales	Pyrinomonadaceae	not classified	not classified	not classified	not classified	not classified	not classified	not classified	not classified	Acidobacteriota	Blastocatellia	Pyrinomonadales	Pyrinomonadaceae	not classified	not classified	NRPS-like	49.4603268651558	1204
c00431_contig_...region001_1	contig_1643:1.0-235027.0_pilon_pilon_pilon_pilon_pilon_pilon	NA	32454	False	NA	NA	NA	NA	Actinobacteriota	Thermoleophilia	Solirubrobacterales	not classified	not classified	not classified	not classified	not classified	not classified	not classified	not classified	not classified	Actinobacteriota	Thermoleophilia	Solirubrobacterales	not classified	not classified	not classified	betalactone	23.3194285229058	1569
c00398_contig_...region001	contig_53329:1.0-37505.0_pilon_pilon_pilon_pilon_pilon_pilon	NA	13465	True	NA	NA	NA	NA	Proteobacteria	Gammaproteobacteria	Burkholderiales	Burkholderiaceae	not classified	not classified	not classified	not classified	not classified	not classified	not classified	not classified	Proteobacteria	Gammaproteobacteria	Burkholderiales	Burkholderiaceae	not classified	not classified	terpene	7.11228182205194	839
c00089_contig_...region001_1	contig_20155:1.0-33729.0_pilon_pilon_pilon_pilon_pilon_pilon	NA	20936	False	NA	NA	NA	NA	Actinobacteriota	Acidimicrobiia	not classified	not classified	not classified	not classified	not classified	not classified	not classified	not classified	not classified	not classified	Actinobacteriota	Acidimicrobiia	not classified	not classified	not classified	not classified	nucleoside	16.0129996750081	1057
c00211_contig_...region001	contig_38890:1.0-19147.0_pilon_pilon_pilon_pilon_pilon_pilon	NA	19246	True	NA	NA	NA	NA	Bacteroidota	Bacteroidia	Chitinophagales	Chitinophagaceae	Segetibacter	not classified	not classified	not classified	not classified	not classified	not classified	not classified	Bacteroidota	Bacteroidia	Chitinophagales	Chitinophagaceae	Segetibacter	not classified	NRPS	7.97916450171464	723
c00945_contig_...region001	contig_4684:1.0-318204.0_pilon_pilon_pilon_pilon_pilon_pilon	NA	40459	False	NA	NA	NA	NA	BdellovibrionotaB	UBA2361	not classified	not classified	not classified	not classified	not classified	not classified	not classified	not classified	not classified	not classified	BdellovibrionotaB	UBA2361	not classified	not classified	not classified	not classified	T3PKS	7.3550406973823	1556
c00005_contig_...region001_1	contig_36297:1.0-38217.0_pilon_pilon_pilon_pilon_pilon_pilon	NA	31710	True	NA	NA	NA	NA	Proteobacteria	Alphaproteobacteria	Rhizobiales	Methyloligellaceae	Methyloceanibacter	not classified	not classified	not classified	not classified	not classified	not classified	not classified	Proteobacteria	Alphaproteobacteria	Rhizobiales	Methyloligellaceae	Methyloceanibacter	not classified	T3PKS	6.26809512718992	1043
c00233_contig_...region001_3	contig_53127:1.0-3417.0_pilon_pilon_pilon_pilon_pilon_pilon	NA	3426	True	NA	NA	NA	NA	not classified	not classified	not classified	not classified	not classified	not classified	not classified	not classified	not classified	not classified	not classified	not classified	not classified	not classified	not classified	not classified	not classified	not classified	NRPS	4.96088733216579	521
c01001_contig_...region001	contig_3317:1.0-149944.0_pilon_pilon_pilon_pilon_pilon_pilon	bin.80	10842	False	57.51	8.53	172764	2890337	Proteobacteria	Gammaproteobacteria	Burkholderiales	Palsa-1005	PALSA-1003	not classified	Proteobacteria	Gammaproteobacteria	Burkholderiales	Palsa-1005	PALSA-1003	not classified	Proteobacteria	Gammaproteobacteria	Burkholderiales	not classified	not classified	not classified	bacteriocin	23.9401006096545	475
c01003_contig_...region001	contig_9251:1.0-32562.0_pilon_pilon_pilon_pilon_pilon_pilon	NA	11974	False	NA	NA	NA	NA	Acidobacteriota	Blastocatellia	Pyrinomonadales	Pyrinomonadaceae	not classified	not classified	not classified	not classified	not classified	not classified	not classified	not classified	Acidobacteriota	Blastocatellia	Pyrinomonadales	Pyrinomonadaceae	not classified	not classified	bacteriocin	11.3952084801323	628
c00576_contig_...region001	contig_46361:1.0-214602.0_pilon_pilon_pilon_pilon_pilon_pilon	NA	20618	False	NA	NA	NA	NA	Acidobacteriota	Blastocatellia	Pyrinomonadales	Pyrinomonadaceae	OLB17	not classified	not classified	not classified	not classified	not classified	not classified	not classified	Acidobacteriota	Blastocatellia	Pyrinomonadales	Pyrinomonadaceae	OLB17	not classified	terpene	11.7428740927503	888
c01837_contig_...region001	contig_5042:1.0-131076.0_pilon_pilon_pilon_pilon_pilon_pilon	bin.16	59836	False	56.84	9.277	115990	5053858	Bacteroidota	Bacteroidia	Chitinophagales	Chitinophagaceae	Flavisolibacter_B	not classified	Bacteroidota	Bacteroidia	Chitinophagales	Chitinophagaceae	Flavisolibacter_B	not classified	Bacteroidota	Bacteroidia	Chitinophagales	Chitinophagaceae	not classified	not classified	NRPS	14.3205048702281	1704
c00366_contig_...region001	contig_2048:1.0-104956.0_pilon_pilon_pilon_pilon_pilon_pilon	NA	83403	True	NA	NA	NA	NA	Actinobacteriota	Thermoleophilia	Solirubrobacterales	not classified	not classified	not classified	not classified	not classified	not classified	not classified	not classified	not classified	Actinobacteriota	Thermoleophilia	Solirubrobacterales	not classified	not classified	not classified	NRPS	14.6575360693444	1433
c01097_contig_...region001	contig_5644:1.0-205932.0_pilon_pilon_pilon_pilon_pilon_pilon	bin.89	29871	False	80.78	0.862	271599	2449128	Actinobacteriota	Thermoleophilia	Solirubrobacterales	70-9	RSA11	not classified	Actinobacteriota	Thermoleophilia	Solirubrobacterales	70-9	RSA11	not classified	Actinobacteriota	Thermoleophilia	Solirubrobacterales	70-9	RSA11	RSA11 sp002919115	betalactone	13.2927204068079	1565
c01814_contig_...region001	contig_31896:1.0-69474.0_pilon_pilon_pilon_pilon_pilon_pilon	NA	30768	False	NA	NA	NA	NA	Acidobacteriota	not classified	not classified	not classified	not classified	not classified	not classified	not classified	not classified	not classified	not classified	not classified	Acidobacteriota	not classified	not classified	not classified	not classified	not classified	betalactone	7.89081910773203	991
c01546_contig_...region001	contig_52429:1.0-25730.0_pilon_pilon_pilon_pilon_pilon_pilon	NA	26251	True	NA	NA	NA	NA	Proteobacteria	Gammaproteobacteria	Burkholderiales	Burkholderiaceae	Delftia	not classified	not classified	not classified	not classified	not classified	not classified	not classified	Proteobacteria	Gammaproteobacteria	Burkholderiales	Burkholderiaceae	Delftia	not classified	NRPS	12.2775132375909	797
c00106_contig_...region001_1	contig_40999:1.0-83742.0_pilon_pilon_pilon_pilon_pilon_pilon	NA	10273	False	NA	NA	NA	NA	Myxococcota	Polyangia	Polyangiales	Polyangiaceae	not classified	not classified	not classified	not classified	not classified	not classified	not classified	not classified	Myxococcota	Polyangia	Polyangiales	Polyangiaceae	not classified	not classified	bacteriocin	6.291042195753	357
c01422_contig_...region001	contig_23698:1.0-80455.0_pilon_pilon_pilon_pilon_pilon_pilon	NA	20939	False	NA	NA	NA	NA	Actinobacteriota	Actinobacteria	not classified	not classified	not classified	not classified	not classified	not classified	not classified	not classified	not classified	not classified	Actinobacteriota	Actinobacteria	not classified	not classified	not classified	not classified	nucleoside	7.80079105592496	1211
c00996_contig_...region002	contig_25852:1.0-239670.0_pilon_pilon_pilon_pilon_pilon_pilon	NA	40384	False	NA	NA	NA	NA	Proteobacteria	Gammaproteobacteria	Xanthomonadales	Xanthomonadaceae	not classified	not classified	not classified	not classified	not classified	not classified	not classified	not classified	Proteobacteria	Gammaproteobacteria	Xanthomonadales	Xanthomonadaceae	not classified	not classified	arylpolyene	7.17863357545403	1783
c00776_contig_...region001	contig_28295:1.0-247625.0_pilon_pilon_pilon_pilon_pilon_pilon	NA	20420	False	NA	NA	NA	NA	Bacteroidota	Bacteroidia	Chitinophagales	Chitinophagaceae	not classified	not classified	not classified	not classified	not classified	not classified	not classified	not classified	Bacteroidota	Bacteroidia	Chitinophagales	Chitinophagaceae	not classified	not classified	terpene	9.6441097394576	1160
c01590_contig_...region001_1	contig_2391:1.0-130146.0_pilon_pilon_pilon_pilon_pilon_pilon	NA	41659	False	NA	NA	NA	NA	Proteobacteria	not classified	not classified	not classified	not classified	not classified	not classified	not classified	not classified	not classified	not classified	not classified	Proteobacteria	not classified	not classified	not classified	not classified	not classified	phosphonate	12.8962014642186	1217
c01203_contig_...region001_1	contig_1328:1.0-410502.0_pilon_pilon_pilon_pilon_pilon_pilon	bin.72	40960	False	58.04	8.769	144731	4698841	Proteobacteria	Gammaproteobacteria	Burkholderiales	Burkholderiaceae	Rhizobacter	not classified	Proteobacteria	Gammaproteobacteria	Burkholderiales	Burkholderiaceae	Rhizobacter	not classified	Proteobacteria	Gammaproteobacteria	Burkholderiales	Burkholderiaceae	not classified	not classified	T3PKS	15.5263908036954	1242
c01012_contig_...region001	contig_23216:1.0-41925.0_pilon_pilon_pilon_pilon_pilon_pilon	NA	11323	False	NA	NA	NA	NA	Actinobacteriota	Thermoleophilia	Solirubrobacterales	Solirubrobacteraceae	not classified	not classified	not classified	not classified	not classified	not classified	not classified	not classified	Actinobacteriota	Thermoleophilia	Solirubrobacterales	Solirubrobacteraceae	not classified	not classified	bacteriocin	13.6381866565292	587
c00408_contig_...region001_1	contig_10440:1.0-33281.0_pilon_pilon_pilon_pilon_pilon_pilon	NA	29180	True	NA	NA	NA	NA	Proteobacteria	Alphaproteobacteria	Rhizobiales	Methyloligellaceae	Methyloceanibacter	not classified	not classified	not classified	not classified	not classified	not classified	not classified	Proteobacteria	Alphaproteobacteria	Rhizobiales	Methyloligellaceae	Methyloceanibacter	not classified	T3PKS	9.43609449760766	1123
c01636_contig_...region001	contig_9931:1.0-44664.0_pilon_pilon_pilon_pilon_pilon_pilon	NA	27402	True	NA	NA	NA	NA	Acidobacteriota	Blastocatellia	Pyrinomonadales	Pyrinomonadaceae	not classified	not classified	not classified	not classified	not classified	not classified	not classified	not classified	Acidobacteriota	Blastocatellia	Pyrinomonadales	Pyrinomonadaceae	not classified	not classified	NRPS	8.15320384014289	1595
c00681_contig_...region001_1	contig_12740:1.0-134250.0_pilon_pilon_pilon_pilon_pilon_pilon	NA	10909	False	NA	NA	NA	NA	Proteobacteria	Alphaproteobacteria	Rhizobiales	Methyloligellaceae	not classified	not classified	not classified	not classified	not classified	not classified	not classified	not classified	Proteobacteria	Alphaproteobacteria	Rhizobiales	Methyloligellaceae	not classified	not classified	bacteriocin	8.72658849919939	722
c01658_contig_...region001	contig_45329:1.0-57029.0_pilon_pilon_pilon_pilon_pilon_pilon	NA	32941	True	NA	NA	NA	NA	Actinobacteriota	Actinobacteria	Propionibacteriales	Nocardioidaceae	Nocardioides	not classified	not classified	not classified	not classified	not classified	not classified	not classified	Actinobacteriota	Actinobacteria	Propionibacteriales	Nocardioidaceae	Nocardioides	not classified	T3PKS	7.19499149466005	887
c01719_contig_...region001_1	contig_45410:1.0-40339.0_pilon_pilon_pilon_pilon_pilon_pilon	NA	23123	True	NA	NA	NA	NA	Proteobacteria	Gammaproteobacteria	UBA7966	UBA7966	USCg-Taylor	USCg-Taylor sp002007425	not classified	not classified	not classified	not classified	not classified	not classified	Proteobacteria	Gammaproteobacteria	UBA7966	UBA7966	USCg-Taylor	USCg-Taylor sp002007425	phosphonate	29.4014761244304	1365
c01652_contig_...region001	contig_57113:1.0-36564.0_pilon_pilon_pilon_pilon_pilon_pilon	NA	20573	False	NA	NA	NA	NA	Bacteroidota	Bacteroidia	Chitinophagales	Chitinophagaceae	not classified	not classified	not classified	not classified	not classified	not classified	not classified	not classified	Bacteroidota	Bacteroidia	Chitinophagales	Chitinophagaceae	not classified	not classified	terpene	6.89402552826343	1202
c00695_contig_...region001_1	contig_5374:1.0-38143.0_pilon_pilon_pilon_pilon_pilon_pilon	bin.7	21712	False	83.8	3.504	256043	3894299	Proteobacteria	Gammaproteobacteria	Burkholderiales	Burkholderiaceae	Rhizobacter	not classified	Proteobacteria	Gammaproteobacteria	Burkholderiales	Burkholderiaceae	Rhizobacter	not classified	Proteobacteria	Gammaproteobacteria	Burkholderiales	Burkholderiaceae	not classified	not classified	terpene	27.0879803033081	900
c00634_contig_...region001	contig_20760:1.0-128281.0_pilon_pilon_pilon_pilon_pilon_pilon	NA	20501	False	NA	NA	NA	NA	Proteobacteria	Alphaproteobacteria	Rhizobiales	not classified	not classified	not classified	not classified	not classified	not classified	not classified	not classified	not classified	Proteobacteria	Alphaproteobacteria	Rhizobiales	not classified	not classified	not classified	terpene	8.98005186515061	246
c00314_contig_...region001	contig_8504:1.0-41903.0_pilon_pilon_pilon_pilon_pilon_pilon	NA	29934	True	NA	NA	NA	NA	Acidobacteriota	Blastocatellia	Pyrinomonadales	Pyrinomonadaceae	not classified	not classified	not classified	not classified	not classified	not classified	not classified	not classified	Acidobacteriota	Blastocatellia	Pyrinomonadales	Pyrinomonadaceae	not classified	not classified	NRPS-like	50.9314649137379	968
c01381_contig_...region002	contig_4498:1.0-367074.0_pilon_pilon_pilon_pilon_pilon_pilon	bin.16	23184	False	56.84	9.277	115990	5053858	Bacteroidota	Bacteroidia	Chitinophagales	Chitinophagaceae	Flavisolibacter_B	not classified	Bacteroidota	Bacteroidia	Chitinophagales	Chitinophagaceae	Flavisolibacter_B	not classified	Bacteroidota	Bacteroidia	Chitinophagales	Chitinophagaceae	not classified	not classified	terpene	14.7553144014019	1227
c00819_contig_...region002	contig_7029:1.0-337344.0_pilon_pilon_pilon_pilon_pilon_pilon	NA	60708	False	NA	NA	NA	NA	Proteobacteria	Gammaproteobacteria	Burkholderiales	Burkholderiaceae	not classified	not classified	not classified	not classified	not classified	not classified	not classified	not classified	Proteobacteria	Gammaproteobacteria	Burkholderiales	Burkholderiaceae	not classified	not classified	acyl_amino_acids	11.458544834262	1574
c00165_contig_...region001	contig_59655:1.0-37936.0_pilon_pilon_pilon_pilon_pilon_pilon	NA	27657	True	NA	NA	NA	NA	Proteobacteria	Alphaproteobacteria	Acetobacterales	Acetobacteraceae	RoseomonasA	RoseomonasA stagni	not classified	not classified	not classified	not classified	not classified	not classified	Proteobacteria	Alphaproteobacteria	Acetobacterales	Acetobacteraceae	RoseomonasA	RoseomonasA stagni	arylpolyene	5.34902423051735	978
c01419_contig_...region001	contig_21597:1.0-130713.0_pilon_pilon_pilon_pilon_pilon_pilon	NA	20918	False	NA	NA	NA	NA	Actinobacteriota	Actinobacteria	Mycobacteriales	QHCA01	QHCA01	QHCA01 sp003244095	not classified	not classified	not classified	not classified	not classified	not classified	Actinobacteriota	Actinobacteria	Mycobacteriales	QHCA01	QHCA01	QHCA01 sp003244095	terpene	16.7944199144469	1168
c00003_contig_...region001_1	contig_24288:1.0-64307.0_pilon_pilon_pilon_pilon_pilon_pilon	NA	11959	False	NA	NA	NA	NA	Proteobacteria	Gammaproteobacteria	Burkholderiales	not classified	not classified	not classified	not classified	not classified	not classified	not classified	not classified	not classified	Proteobacteria	Gammaproteobacteria	Burkholderiales	not classified	not classified	not classified	bacteriocin	3.43529375367385	355
c00929_contig_...region002	contig_14956:1.0-92016.0_pilon_pilon_pilon_pilon_pilon_pilon	NA	10936	False	NA	NA	NA	NA	Proteobacteria	Gammaproteobacteria	UBA7966	UBA7966	USCg-Taylor	USCg-Taylor sp002007425	not classified	not classified	not classified	not classified	not classified	not classified	Proteobacteria	Gammaproteobacteria	UBA7966	UBA7966	USCg-Taylor	USCg-Taylor sp002007425	bacteriocin	49.058291828076	504
c00612_contig_...region001_1	contig_22732:1.0-32170.0_pilon_pilon_pilon_pilon_pilon_pilon	NA	32805	True	NA	NA	NA	NA	Verrucomicrobiota	Verrucomicrobiae	Chthoniobacterales	not classified	not classified	not classified	not classified	not classified	not classified	not classified	not classified	not classified	Verrucomicrobiota	Verrucomicrobiae	Chthoniobacterales	not classified	not classified	not classified	NRPS	4.09638774577046	1214
c01651_contig_...region001	contig_15727:1.0-119105.0_pilon_pilon_pilon_pilon_pilon_pilon	NA	40549	False	NA	NA	NA	NA	Acidobacteriota	Thermoanaerobaculia	Gp7-AA8	Gp7-AA8	not classified	not classified	not classified	not classified	not classified	not classified	not classified	not classified	Acidobacteriota	Thermoanaerobaculia	Gp7-AA8	Gp7-AA8	not classified	not classified	arylpolyene	3.94890944368247	1518
c00421_contig_...region001	contig_2769:1.0-326792.0_pilon_pilon_pilon_pilon_pilon_pilon	bin.77	23603	False	61.86	0.549	202778	2497456	Gemmatimonadota	Gemmatimonadetes	Gemmatimonadales	Gemmatimonadaceae	not classified	not classified	Gemmatimonadota	Gemmatimonadetes	Gemmatimonadales	Gemmatimonadaceae	not classified	not classified	Gemmatimonadota	Gemmatimonadetes	Gemmatimonadales	Gemmatimonadaceae	not classified	not classified	lassopeptide	66.9201743648291	908
c00265_contig_...region001	contig_18268:1.0-328686.0_pilon_pilon_pilon_pilon_pilon_pilon	NA	41893	False	NA	NA	NA	NA	Actinobacteriota	Actinobacteria	Mycobacteriales	QHCA01	QHCA01	QHCA01 sp003244095	not classified	not classified	not classified	not classified	not classified	not classified	Actinobacteriota	Actinobacteria	Mycobacteriales	QHCA01	QHCA01	QHCA01 sp003244095	NRPS-like	10.3453401320354	1376
c00175_contig_...region001	contig_3650:4.0-383517.0_pilon_pilon_pilon_pilon_pilon_pilon	NA	23580	False	NA	NA	NA	NA	Proteobacteria	Alphaproteobacteria	Sphingomonadales	Sphingomonadaceae	not classified	not classified	not classified	not classified	not classified	not classified	not classified	not classified	Proteobacteria	Alphaproteobacteria	Sphingomonadales	Sphingomonadaceae	not classified	not classified	terpene	21.2497989052086	1241
c01631_contig_...region001	contig_9926:1.0-217738.0_pilon_pilon_pilon_pilon_pilon_pilon	NA	56533	True	NA	NA	NA	NA	Verrucomicrobiota	Verrucomicrobiae	Opitutales	Opitutaceae	not classified	not classified	not classified	not classified	not classified	not classified	not classified	not classified	Verrucomicrobiota	Verrucomicrobiae	Opitutales	Opitutaceae	not classified	not classified	acyl_amino_acids	9.52561647333479	1234
c00580_contig_...region001_2	contig_6772:1.0-152379.0_pilon_pilon_pilon_pilon_pilon_pilon	NA	20540	False	NA	NA	NA	NA	Proteobacteria	Gammaproteobacteria	UBA7966	UBA7966	USCg-Taylor	USCg-Taylor sp002007425	not classified	not classified	not classified	not classified	not classified	not classified	Proteobacteria	Gammaproteobacteria	UBA7966	UBA7966	USCg-Taylor	USCg-Taylor sp002007425	hserlactone	26.650410667507	786
c00065_contig_...region001	contig_1206:1.0-94523.0_pilon_pilon_pilon_pilon_pilon_pilon	NA	31540	False	NA	NA	NA	NA	Proteobacteria	Gammaproteobacteria	Burkholderiales	not classified	not classified	not classified	not classified	not classified	not classified	not classified	not classified	not classified	Proteobacteria	Gammaproteobacteria	Burkholderiales	not classified	not classified	not classified	betalactone	10.0928532357149	1367
c00934_contig_...region001	contig_9172:1.0-544876.0_pilon_pilon_pilon_pilon_pilon_pilon	NA	52197	False	NA	NA	NA	NA	Actinobacteriota	Thermoleophilia	not classified	not classified	not classified	not classified	not classified	not classified	not classified	not classified	not classified	not classified	Actinobacteriota	Thermoleophilia	not classified	not classified	not classified	not classified	NRPS	19.3251387060459	1030
c01091_contig_...region001	contig_5427:1.0-150472.0_pilon_pilon_pilon_pilon_pilon_pilon	NA	20982	False	NA	NA	NA	NA	Actinobacteriota	Actinobacteria	Mycobacteriales	Pseudonocardiaceae	not classified	not classified	not classified	not classified	not classified	not classified	not classified	not classified	Actinobacteriota	Actinobacteria	Mycobacteriales	Pseudonocardiaceae	not classified	not classified	terpene	15.4364755583969	808
c01753_contig_...region001	contig_21952:1.0-27285.0_pilon_pilon_pilon_pilon_pilon_pilon	NA	10867	False	NA	NA	NA	NA	Actinobacteriota	Acidimicrobiia	not classified	not classified	not classified	not classified	not classified	not classified	not classified	not classified	not classified	not classified	Actinobacteriota	Acidimicrobiia	not classified	not classified	not classified	not classified	bacteriocin	5.71831891930527	670
c00547_contig_...region001	contig_3479:1.0-144715.0_pilon_pilon_pilon_pilon_pilon_pilon	NA	30011	False	NA	NA	NA	NA	Actinobacteriota	Thermoleophilia	20CM-4-69-9	20CM-4-69-9	not classified	not classified	not classified	not classified	not classified	not classified	not classified	not classified	Actinobacteriota	Thermoleophilia	20CM-4-69-9	20CM-4-69-9	not classified	not classified	lassopeptide	17.2528232724467	1400
c00929_contig_...region001	contig_9165:1.0-79849.0_pilon_pilon_pilon_pilon_pilon_pilon	NA	20681	False	NA	NA	NA	NA	Chloroflexota	not classified	not classified	not classified	not classified	not classified	not classified	not classified	not classified	not classified	not classified	not classified	Chloroflexota	not classified	not classified	not classified	not classified	not classified	terpene	4.26950151733745	822
c00113_contig_...region001	contig_4335:1.0-469488.0_pilon_pilon_pilon_pilon_pilon_pilon	bin.70	41179	False	76.34	8.108	367539	4470774	Verrucomicrobiota	Verrucomicrobiae	Pedosphaerales	AV2	not classified	not classified	Verrucomicrobiota	Verrucomicrobiae	Pedosphaerales	AV2	not classified	not classified	Verrucomicrobiota	Verrucomicrobiae	Pedosphaerales	not classified	not classified	not classified	arylpolyene	12.7943714430883	1550
c00655_contig_...region001	contig_1666:1.0-29702.0_pilon_pilon_pilon_pilon_pilon_pilon	NA	10546	False	NA	NA	NA	NA	Actinobacteriota	Thermoleophilia	Solirubrobacterales	Solirubrobacteraceae	not classified	not classified	not classified	not classified	not classified	not classified	not classified	not classified	Actinobacteriota	Thermoleophilia	Solirubrobacterales	Solirubrobacteraceae	not classified	not classified	bacteriocin	7.62037005943786	384
c00434_contig_...region001	contig_6618:1.0-327813.0_pilon_pilon_pilon_pilon_pilon_pilon	bin.28	22412	False	86.85	2.197	278858	4490272	Gemmatimonadota	Gemmatimonadetes	Gemmatimonadales	Gemmatimonadaceae	not classified	not classified	Gemmatimonadota	Gemmatimonadetes	Gemmatimonadales	Gemmatimonadaceae	not classified	not classified	Gemmatimonadota	Gemmatimonadetes	Gemmatimonadales	Gemmatimonadaceae	not classified	not classified	lassopeptide	13.8050068042122	738
c00968_contig_...region001	contig_58455:1.0-60340.0_pilon_pilon_pilon_pilon_pilon_pilon	NA	40249	False	NA	NA	NA	NA	Proteobacteria	Alphaproteobacteria	Sphingomonadales	Sphingomonadaceae	not classified	not classified	not classified	not classified	not classified	not classified	not classified	not classified	Proteobacteria	Alphaproteobacteria	Sphingomonadales	Sphingomonadaceae	not classified	not classified	T3PKS	5.40506932124318	1229
c00100_contig_...region001	contig_8298:1.0-195320.0_pilon_pilon_pilon_pilon_pilon_pilon	NA	41134	False	NA	NA	NA	NA	Acidobacteriota	Blastocatellia	Pyrinomonadales	Pyrinomonadaceae	not classified	not classified	not classified	not classified	not classified	not classified	not classified	not classified	Acidobacteriota	Blastocatellia	Pyrinomonadales	Pyrinomonadaceae	not classified	not classified	T3PKS	27.6265849154626	1870
c01835_contig_...region001	contig_22028:1.0-32771.0_pilon_pilon_pilon_pilon_pilon_pilon	NA	32838	True	NA	NA	NA	NA	Actinobacteriota	Actinobacteria	not classified	not classified	not classified	not classified	not classified	not classified	not classified	not classified	not classified	not classified	Actinobacteriota	Actinobacteria	not classified	not classified	not classified	not classified	PKS_hybrid	6.16462634752421	1731
c01011_contig_...region001_2	contig_33178:1.0-75157.0_pilon_pilon_pilon_pilon_pilon_pilon	NA	40619	True	NA	NA	NA	NA	Proteobacteria	Gammaproteobacteria	not classified	not classified	not classified	not classified	not classified	not classified	not classified	not classified	not classified	not classified	Proteobacteria	Gammaproteobacteria	not classified	not classified	not classified	not classified	NRPS	111.367167553191	670
c01677_contig_...region001	contig_1985:1.0-188935.0_pilon_pilon_pilon_pilon_pilon_pilon	NA	41302	False	NA	NA	NA	NA	Actinobacteriota	Thermoleophilia	Solirubrobacterales	Solirubrobacteraceae	not classified	not classified	not classified	not classified	not classified	not classified	not classified	not classified	Actinobacteriota	Thermoleophilia	Solirubrobacterales	Solirubrobacteraceae	not classified	not classified	T1PKS	15.9653500460517	1613
c01830_scaffol...region002	scaffold_45328:1.0-964596.0_pilon_pilon_pilon_pilon_pilon_pilon	bin.11	21404	False	96.84	3.04	1128856	5034857	Verrucomicrobiota	Verrucomicrobiae	Chthoniobacterales	not classified	not classified	not classified	Verrucomicrobiota	Verrucomicrobiae	Chthoniobacterales	not classified	not classified	not classified	Verrucomicrobiota	Verrucomicrobiae	not classified	not classified	not classified	not classified	terpene	16.7775521489164	1296
c00797_contig_...region001	contig_18874:1.0-90070.0_pilon_pilon_pilon_pilon_pilon_pilon	NA	25410	False	NA	NA	NA	NA	Actinobacteriota	Acidimicrobiia	not classified	not classified	not classified	not classified	not classified	not classified	not classified	not classified	not classified	not classified	Actinobacteriota	Acidimicrobiia	not classified	not classified	not classified	not classified	lassopeptide	8.65907052453244	1395
c01038_contig_...region001	contig_42166:1.0-147335.0_pilon_pilon_pilon_pilon_pilon_pilon	NA	20888	False	NA	NA	NA	NA	Actinobacteriota	Acidimicrobiia	not classified	not classified	not classified	not classified	not classified	not classified	not classified	not classified	not classified	not classified	Actinobacteriota	Acidimicrobiia	not classified	not classified	not classified	not classified	terpene	7.13609245331081	1157
c01068_contig_...region001_1	contig_17113:1.0-96951.0_pilon_pilon_pilon_pilon_pilon_pilon	bin.48	14699	False	60.62	1.086	37579	3727139	Proteobacteria	Alphaproteobacteria	Rhizobiales	Rhizobiaceae	Ochrobactrum_A	Ochrobactrum_A pituitosum	Proteobacteria	Alphaproteobacteria	Rhizobiales	Rhizobiaceae	Ochrobactrum_A	Ochrobactrum_A pituitosum	Proteobacteria	Alphaproteobacteria	Rhizobiales	Rhizobiaceae	Ochrobactrum_A	not classified	siderophore	19.8883793309562	420
c01348_contig_...region001	contig_1540:1.0-312188.0_pilon_pilon_pilon_pilon_pilon_pilon	bin.3	20825	False	87.08	8.266	422879	6765030	Proteobacteria	Gammaproteobacteria	UBA7966	UBA7966	not classified	not classified	Proteobacteria	Gammaproteobacteria	UBA7966	UBA7966	not classified	not classified	Proteobacteria	Gammaproteobacteria	not classified	not classified	not classified	not classified	terpene	39.8217196335815	1061
c01353_contig_...region001	contig_40276:1.0-53327.0_pilon_pilon_pilon_pilon_pilon_pilon	NA	21464	False	NA	NA	NA	NA	Acidobacteriota	Vicinamibacteria	Vicinamibacterales	2-12-FULL-66-21	not classified	not classified	not classified	not classified	not classified	not classified	not classified	not classified	Acidobacteriota	Vicinamibacteria	Vicinamibacterales	2-12-FULL-66-21	not classified	not classified	terpene	22.4645621946637	1183
c00443_contig_...region001	contig_5787:1.0-41337.0_pilon_pilon_pilon_pilon_pilon_pilon	NA	15415	True	NA	NA	NA	NA	Chloroflexota	Anaerolineae	Anaerolineales	envOPS12	UBA12294	not classified	not classified	not classified	not classified	not classified	not classified	not classified	Chloroflexota	Anaerolineae	Anaerolineales	envOPS12	UBA12294	not classified	terpene	5.38539974096315	354
c00808_contig_...region001_1	contig_20951:1.0-107113.0_pilon_pilon_pilon_pilon_pilon_pilon	NA	20873	False	NA	NA	NA	NA	Acidobacteriota	Vicinamibacteria	Fen-336	Fen-336	not classified	not classified	not classified	not classified	not classified	not classified	not classified	not classified	Acidobacteriota	Vicinamibacteria	Fen-336	Fen-336	not classified	not classified	terpene	6.22274567606396	621
c01177_contig_...region001	contig_58700:1.0-64749.0_pilon_pilon_pilon_pilon_pilon_pilon	bin.47	14299	True	50.72	8.119	74251	4604162	Actinobacteriota	Acidimicrobiia	Microtrichales	Ilumatobacteraceae	Ilumatobacter	not classified	Actinobacteriota	Acidimicrobiia	Microtrichales	Ilumatobacteraceae	Ilumatobacter	not classified	Actinobacteriota	Acidimicrobiia	Microtrichales	Ilumatobacteraceae	Ilumatobacter	not classified	terpene	5.84323366826497	704
c00954_contig_...region001	contig_11027:1.0-348863.0_pilon_pilon_pilon_pilon_pilon_pilon	NA	10759	False	NA	NA	NA	NA	Acidobacteriota	Vicinamibacteria	Vicinamibacterales	not classified	not classified	not classified	not classified	not classified	not classified	not classified	not classified	not classified	Acidobacteriota	Vicinamibacteria	Vicinamibacterales	not classified	not classified	not classified	bacteriocin	7.30014153168737	355
c01534_contig_...region001	contig_61174:1.0-84069.0_pilon_pilon_pilon_pilon_pilon_pilon	NA	41376	False	NA	NA	NA	NA	Planctomycetota	not classified	not classified	not classified	not classified	not classified	not classified	not classified	not classified	not classified	not classified	not classified	Planctomycetota	not classified	not classified	not classified	not classified	not classified	hglE-KS	6.86863662266122	1616
c01364_contig_...region001	contig_21539:1.0-22114.0_pilon_pilon_pilon_pilon_pilon_pilon	NA	13135	True	NA	NA	NA	NA	Bacteroidota	Bacteroidia	Flavobacteriales	Flavobacteriaceae	not classified	not classified	not classified	not classified	not classified	not classified	not classified	not classified	Bacteroidota	Bacteroidia	Flavobacteriales	Flavobacteriaceae	not classified	not classified	terpene	7.17091319052988	868
c00198_contig_...region001	contig_5759:1.0-682530.0_pilon_pilon_pilon_pilon_pilon_pilon	NA	40612	False	NA	NA	NA	NA	Acidobacteriota	Vicinamibacteria	Vicinamibacterales	not classified	not classified	not classified	not classified	not classified	not classified	not classified	not classified	not classified	Acidobacteriota	Vicinamibacteria	Vicinamibacterales	not classified	not classified	not classified	T3PKS	8.60760137653976	1084
c00149_contig_...region001	contig_14176:1.0-48610.0_pilon_pilon_pilon_pilon_pilon_pilon	NA	20216	False	NA	NA	NA	NA	Actinobacteriota	Thermoleophilia	Solirubrobacterales	not classified	not classified	not classified	not classified	not classified	not classified	not classified	not classified	not classified	Actinobacteriota	Thermoleophilia	Solirubrobacterales	not classified	not classified	not classified	terpene	11.3240735024796	879
c01002_contig_...region001	contig_37552:1.0-70414.0_pilon_pilon_pilon_pilon_pilon_pilon	NA	21065	False	NA	NA	NA	NA	Actinobacteriota	not classified	not classified	not classified	not classified	not classified	not classified	not classified	not classified	not classified	not classified	not classified	Actinobacteriota	not classified	not classified	not classified	not classified	not classified	terpene	23.9161203539823	1021
c00756_contig_...region001	contig_6958:6.0-140176.0_pilon_pilon_pilon_pilon_pilon_pilon	NA	20687	False	NA	NA	NA	NA	Actinobacteriota	Acidimicrobiia	Microtrichales	Ilumatobacteraceae	not classified	not classified	not classified	not classified	not classified	not classified	not classified	not classified	Actinobacteriota	Acidimicrobiia	Microtrichales	Ilumatobacteraceae	not classified	not classified	terpene	11.7268905175842	670
c01339_contig_...region001	contig_33566:1.0-123702.0_pilon_pilon_pilon_pilon_pilon_pilon	bin.90	41050	False	71.38	8.119	154264	2890032	Actinobacteriota	Acidimicrobiia	Microtrichales	UBA8139	not classified	not classified	Actinobacteriota	Acidimicrobiia	Microtrichales	UBA8139	not classified	not classified	Actinobacteriota	Acidimicrobiia	not classified	not classified	not classified	not classified	other	30.9054244353067	1565
c00800_contig_...region002	contig_18877:1.0-428555.0_pilon_pilon_pilon_pilon_pilon_pilon	bin.32	41083	False	57.81	0.054	209003	2417905	Actinobacteriota	Actinobacteria	Actinomycetales	Kineococcaceae	not classified	not classified	Actinobacteriota	Actinobacteria	Actinomycetales	Kineococcaceae	not classified	not classified	Actinobacteriota	Actinobacteria	not classified	not classified	not classified	not classified	T3PKS	18.5677761855133	1450
c00873_contig_...region001	contig_60461:1.0-25294.0_pilon_pilon_pilon_pilon_pilon_pilon	NA	10786	False	NA	NA	NA	NA	Proteobacteria	Gammaproteobacteria	Burkholderiales	Burkholderiaceae	Delftia	not classified	not classified	not classified	not classified	not classified	not classified	not classified	Proteobacteria	Gammaproteobacteria	Burkholderiales	Burkholderiaceae	Delftia	not classified	bacteriocin	19.4069019917176	270
c00594_contig_...region001	contig_60148:1.0-32247.0_pilon_pilon_pilon_pilon_pilon_pilon	NA	10308	True	NA	NA	NA	NA	Actinobacteriota	Actinobacteria	not classified	not classified	not classified	not classified	not classified	not classified	not classified	not classified	not classified	not classified	Actinobacteriota	Actinobacteria	not classified	not classified	not classified	not classified	terpene	6.36991090211608	437
c00558_contig_...region001	contig_580:1.0-84493.0_pilon_pilon_pilon_pilon_pilon_pilon	NA	21067	True	NA	NA	NA	NA	Proteobacteria	Gammaproteobacteria	UBA7966	UBA7966	USCg-Taylor	USCg-Taylor sp002007425	not classified	not classified	not classified	not classified	not classified	not classified	Proteobacteria	Gammaproteobacteria	UBA7966	UBA7966	USCg-Taylor	USCg-Taylor sp002007425	terpene	25.5644286338979	1109
c01299_contig_...region001_1	contig_19433:1.0-89237.0_pilon_pilon_pilon_pilon_pilon_pilon	NA	24300	False	NA	NA	NA	NA	not classified	not classified	not classified	not classified	not classified	not classified	not classified	not classified	not classified	not classified	not classified	not classified	not classified	not classified	not classified	not classified	not classified	not classified	terpene	4.70557052909402	916
c00069_contig_...region001	contig_22131:1.0-190820.0_pilon_pilon_pilon_pilon_pilon_pilon	bin.65	26264	False	72.05	1.851	586113	2534155	Armatimonadota	Fimbriimonadia	Fimbriimonadales	not classified	not classified	not classified	Armatimonadota	Fimbriimonadia	Fimbriimonadales	not classified	not classified	not classified	Armatimonadota	Fimbriimonadia	Fimbriimonadales	Fimbriimonadaceae	not classified	not classified	lassopeptide	8.85237861184025	1332
c00133_contig_...region001_1	contig_27213:1.0-67053.0_pilon_pilon_pilon_pilon_pilon_pilon	NA	20926	False	NA	NA	NA	NA	Acidobacteriota	Blastocatellia	Pyrinomonadales	Pyrinomonadaceae	GCA-002050365	GCA-002050365 sp002050365	not classified	not classified	not classified	not classified	not classified	not classified	Acidobacteriota	Blastocatellia	Pyrinomonadales	Pyrinomonadaceae	GCA-002050365	GCA-002050365 sp002050365	terpene	8.33836088051627	930
c01559_contig_...region001	contig_452:1.0-150528.0_pilon_pilon_pilon_pilon_pilon_pilon	NA	63021	False	NA	NA	NA	NA	Actinobacteriota	Acidimicrobiia	not classified	not classified	not classified	not classified	not classified	not classified	not classified	not classified	not classified	not classified	Actinobacteriota	Acidimicrobiia	not classified	not classified	not classified	not classified	NRPS	10.3912312519029	1716
c00576_contig_...region001_1	contig_3042:1.0-72918.0_pilon_pilon_pilon_pilon_pilon_pilon	NA	10921	False	NA	NA	NA	NA	Proteobacteria	Gammaproteobacteria	not classified	not classified	not classified	not classified	not classified	not classified	not classified	not classified	not classified	not classified	Proteobacteria	Gammaproteobacteria	not classified	not classified	not classified	not classified	bacteriocin	10.6562702695243	356
c00496_contig_...region001	contig_6676:1.0-66956.0_pilon_pilon_pilon_pilon_pilon_pilon	NA	10783	False	NA	NA	NA	NA	Acidobacteriota	Blastocatellia	Pyrinomonadales	Pyrinomonadaceae	GCA-002050365	not classified	not classified	not classified	not classified	not classified	not classified	not classified	Acidobacteriota	Blastocatellia	Pyrinomonadales	Pyrinomonadaceae	GCA-002050365	not classified	bacteriocin	7.50378569847244	580
c01185_contig_...region001	contig_21342:2.0-216204.0_pilon_pilon_pilon_pilon_pilon_pilon	NA	24926	False	NA	NA	NA	NA	Actinobacteriota	Thermoleophilia	Solirubrobacterales	Solirubrobacteraceae	not classified	not classified	not classified	not classified	not classified	not classified	not classified	not classified	Actinobacteriota	Thermoleophilia	Solirubrobacterales	Solirubrobacteraceae	not classified	not classified	lassopeptide	10.2078459409594	481
c01310_contig_...region001	contig_2148:1.0-2658156.0_pilon_pilon_pilon_pilon_pilon_pilon	bin.71	54575	False	85.17	4.109	1218759	8778864	Verrucomicrobiota	Verrucomicrobiae	Opitutales	Opitutaceae	Opitutus	not classified	Verrucomicrobiota	Verrucomicrobiae	Opitutales	Opitutaceae	Opitutus	not classified	Verrucomicrobiota	Verrucomicrobiae	Opitutales	Opitutaceae	not classified	not classified	NRPS_PKS_hybrid	11.365884961835	1714
c00364_contig_...region001	contig_43689:1.0-130302.0_pilon_pilon_pilon_pilon_pilon_pilon	NA	43408	False	NA	NA	NA	NA	not classified	not classified	not classified	not classified	not classified	not classified	not classified	not classified	not classified	not classified	not classified	not classified	not classified	not classified	not classified	not classified	not classified	not classified	arylpolyene	4.56082053008508	1784
c00567_contig_...region001	contig_18604:1.0-111038.0_pilon_pilon_pilon_pilon_pilon_pilon	NA	20654	False	NA	NA	NA	NA	Patescibacteria	Saccharimonadia	Saccharimonadales	not classified	not classified	not classified	not classified	not classified	not classified	not classified	not classified	not classified	Patescibacteria	Saccharimonadia	Saccharimonadales	not classified	not classified	not classified	terpene	7.56710393541877	477
c00864_contig_...region001	contig_18952:1.0-3694.0_pilon_pilon_pilon_pilon_pilon_pilon	NA	3647	True	NA	NA	NA	NA	not classified	not classified	not classified	not classified	not classified	not classified	not classified	not classified	not classified	not classified	not classified	not classified	not classified	not classified	not classified	not classified	not classified	not classified	LAP	1.29723060049356	413
c01367_contig_...region002	contig_546:1.0-1846315.0_pilon_pilon_pilon_pilon_pilon_pilon	bin.34	11653	False	95.54	1.143	990805	6904799	Proteobacteria	Gammaproteobacteria	Pseudomonadales	Pseudomonadaceae	Pseudomonas_E	Pseudomonas_E sp001705835	Proteobacteria	Gammaproteobacteria	Pseudomonadales	Pseudomonadaceae	Pseudomonas_E	Pseudomonas_E sp001705835	Proteobacteria	Gammaproteobacteria	Pseudomonadales	Pseudomonadaceae	Pseudomonas_E	not classified	siderophore	22.1849365503175	756
c00520_contig_...region001	contig_41507:1.0-309341.0_pilon_pilon_pilon_pilon_pilon_pilon	bin.39	23173	False	58.47	1.258	131058	3519389	Bacteroidota	Bacteroidia	Chitinophagales	Chitinophagaceae	not classified	not classified	Bacteroidota	Bacteroidia	Chitinophagales	Chitinophagaceae	not classified	not classified	Bacteroidota	Bacteroidia	Chitinophagales	Chitinophagaceae	not classified	not classified	terpene	8.66904685882364	912
c00300_contig_...region001	contig_14337:1.0-299574.0_pilon_pilon_pilon_pilon_pilon_pilon	NA	11050	False	NA	NA	NA	NA	Acidobacteriota	Vicinamibacteria	Vicinamibacterales	2-12-FULL-66-21	not classified	not classified	not classified	not classified	not classified	not classified	not classified	not classified	Acidobacteriota	Vicinamibacteria	Vicinamibacterales	2-12-FULL-66-21	not classified	not classified	bacteriocin	10.7548864974944	731
c00780_contig_...region001_1	contig_20919:1.0-33464.0_pilon_pilon_pilon_pilon_pilon_pilon	NA	10531	False	NA	NA	NA	NA	Acidobacteriota	Vicinamibacteria	Fen-336	Fen-336	not classified	not classified	not classified	not classified	not classified	not classified	not classified	not classified	Acidobacteriota	Vicinamibacteria	Fen-336	Fen-336	not classified	not classified	bacteriocin	7.14746227709191	356
c00111_contig_...region001	contig_59594:1.0-10255.0_pilon_pilon_pilon_pilon_pilon_pilon	NA	10285	True	NA	NA	NA	NA	Actinobacteriota	Thermoleophilia	Solirubrobacterales	Solirubrobacteraceae	not classified	not classified	not classified	not classified	not classified	not classified	not classified	not classified	Actinobacteriota	Thermoleophilia	Solirubrobacterales	Solirubrobacteraceae	not classified	not classified	terpene	4.50024307243559	635
c01544_contig_...region001	contig_33805:1.0-214666.0_pilon_pilon_pilon_pilon_pilon_pilon	bin.23	20942	False	51.75	1.756	138434	3430048	Acidobacteriota	Blastocatellia	Pyrinomonadales	Pyrinomonadaceae	not classified	not classified	Acidobacteriota	Blastocatellia	Pyrinomonadales	Pyrinomonadaceae	not classified	not classified	Acidobacteriota	Blastocatellia	Pyrinomonadales	Pyrinomonadaceae	not classified	not classified	terpene	6.83566209281571	973
c00433_contig_...region001	contig_53386:1.0-26723.0_pilon_pilon_pilon_pilon_pilon_pilon	NA	26784	True	NA	NA	NA	NA	not classified	not classified	not classified	not classified	not classified	not classified	not classified	not classified	not classified	not classified	not classified	not classified	not classified	not classified	not classified	not classified	not classified	not classified	NRPS	3.97718787335723	791
c01123_contig_...region001	contig_9376:1.0-120552.0_pilon_pilon_pilon_pilon_pilon_pilon	bin.90	45419	True	71.38	8.119	154264	2890032	Actinobacteriota	Acidimicrobiia	Microtrichales	UBA8139	not classified	not classified	Actinobacteriota	Acidimicrobiia	Microtrichales	UBA8139	not classified	not classified	Actinobacteriota	Acidimicrobiia	not classified	not classified	not classified	not classified	NRPS	23.8794743284372	1491
c00748_contig_...region001	contig_44187:1.0-100565.0_pilon_pilon_pilon_pilon_pilon_pilon	NA	76468	True	NA	NA	NA	NA	Actinobacteriota	Actinobacteria	Mycobacteriales	Pseudonocardiaceae	not classified	not classified	not classified	not classified	not classified	not classified	not classified	not classified	Actinobacteriota	Actinobacteria	Mycobacteriales	Pseudonocardiaceae	not classified	not classified	NRPS	6.53903273650843	748
c01790_contig_...region001	contig_52767:1.0-51422.0_pilon_pilon_pilon_pilon_pilon_pilon	NA	20669	False	NA	NA	NA	NA	Verrucomicrobiota	Verrucomicrobiae	Chthoniobacterales	not classified	not classified	not classified	not classified	not classified	not classified	not classified	not classified	not classified	Verrucomicrobiota	Verrucomicrobiae	Chthoniobacterales	not classified	not classified	not classified	terpene	5.34491343649456	834
c00685_contig_...region001	contig_1874:1.0-109872.0_pilon_pilon_pilon_pilon_pilon_pilon	NA	43921	False	NA	NA	NA	NA	Myxococcota	Polyangia	Haliangiales	Haliangiaceae	not classified	not classified	not classified	not classified	not classified	not classified	not classified	not classified	Myxococcota	Polyangia	Haliangiales	Haliangiaceae	not classified	not classified	arylpolyene	11.1557379281545	1462
c01379_contig_...region001_1	contig_26448:1.0-19735.0_pilon_pilon_pilon_pilon_pilon_pilon	NA	16408	True	NA	NA	NA	NA	Actinobacteriota	not classified	not classified	not classified	not classified	not classified	not classified	not classified	not classified	not classified	not classified	not classified	Actinobacteriota	not classified	not classified	not classified	not classified	not classified	terpene	8.21274564004624	781
c01049_contig_...region001	contig_4937:1.0-100924.0_pilon_pilon_pilon_pilon_pilon_pilon	NA	80685	False	NA	NA	NA	NA	Bacteroidota	Bacteroidia	not classified	not classified	not classified	not classified	not classified	not classified	not classified	not classified	not classified	not classified	Bacteroidota	Bacteroidia	not classified	not classified	not classified	not classified	NRPS_hybrid	9.46114056129752	1796
c00780_contig_...region001	contig_46642:1.0-137172.0_pilon_pilon_pilon_pilon_pilon_pilon	NA	40402	False	NA	NA	NA	NA	Proteobacteria	Gammaproteobacteria	Burkholderiales	Burkholderiaceae	not classified	not classified	not classified	not classified	not classified	not classified	not classified	not classified	Proteobacteria	Gammaproteobacteria	Burkholderiales	Burkholderiaceae	not classified	not classified	arylpolyene	6.4887799509055	1582
c01715_contig_...region001	contig_36136:1.0-212568.0_pilon_pilon_pilon_pilon_pilon_pilon	NA	58884	False	NA	NA	NA	NA	Actinobacteriota	Acidimicrobiia	not classified	not classified	not classified	not classified	not classified	not classified	not classified	not classified	not classified	not classified	Actinobacteriota	Acidimicrobiia	not classified	not classified	not classified	not classified	NRPS_hybrid	14.8934237038018	1535
c01309_contig_...region001_1	contig_23551:1.0-172380.0_pilon_pilon_pilon_pilon_pilon_pilon	NA	40504	False	NA	NA	NA	NA	Acidobacteriota	Vicinamibacteria	Fen-336	Fen-336	not classified	not classified	not classified	not classified	not classified	not classified	not classified	not classified	Acidobacteriota	Vicinamibacteria	Fen-336	Fen-336	not classified	not classified	T3PKS	9.51592474674385	1563
c00326_contig_...region001	contig_48447:1.0-23002.0_pilon_pilon_pilon_pilon_pilon_pilon	NA	23085	True	NA	NA	NA	NA	not classified	not classified	not classified	not classified	not classified	not classified	not classified	not classified	not classified	not classified	not classified	not classified	not classified	not classified	not classified	not classified	not classified	not classified	NRPS	3.77795105046567	376
c01478_contig_...region001	contig_11571:1.0-50009.0_pilon_pilon_pilon_pilon_pilon_pilon	NA	15735	True	NA	NA	NA	NA	not classified	not classified	not classified	not classified	not classified	not classified	not classified	not classified	not classified	not classified	not classified	not classified	not classified	not classified	not classified	not classified	not classified	not classified	betalactone	5.24870074271719	930
c01155_contig_...region001_1	contig_11232:1.0-42501.0_pilon_pilon_pilon_pilon_pilon_pilon	NA	21284	False	NA	NA	NA	NA	Actinobacteriota	Actinobacteria	not classified	not classified	not classified	not classified	not classified	not classified	not classified	not classified	not classified	not classified	Actinobacteriota	Actinobacteria	not classified	not classified	not classified	not classified	terpene	9.16344489676523	709
c01065_contig_...region001	contig_9316:1.0-163329.0_pilon_pilon_pilon_pilon_pilon_pilon	bin.97	43285	False	62.26	2.469	214573	2403008	Proteobacteria	Gammaproteobacteria	Burkholderiales	Burkholderiaceae	not classified	not classified	Proteobacteria	Gammaproteobacteria	Burkholderiales	Burkholderiaceae	not classified	not classified	Proteobacteria	Gammaproteobacteria	Burkholderiales	not classified	not classified	not classified	arylpolyene	11.5303639266641	1834
c01173_contig_...region001	contig_40058:1.0-32718.0_pilon_pilon_pilon_pilon_pilon_pilon	NA	32476	True	NA	NA	NA	NA	Acidobacteriota	Blastocatellia	Pyrinomonadales	Pyrinomonadaceae	not classified	not classified	not classified	not classified	not classified	not classified	not classified	not classified	Acidobacteriota	Blastocatellia	Pyrinomonadales	Pyrinomonadaceae	not classified	not classified	hglE-KS	7.43609687652513	1213
c00127_contig_...region001	contig_6296:1.0-185487.0_pilon_pilon_pilon_pilon_pilon_pilon	NA	24409	False	NA	NA	NA	NA	Proteobacteria	Alphaproteobacteria	Caulobacterales	Caulobacteraceae	Brevundimonas	not classified	not classified	not classified	not classified	not classified	not classified	not classified	Proteobacteria	Alphaproteobacteria	Caulobacterales	Caulobacteraceae	Brevundimonas	not classified	betalactone	17.6172909734893	940
c00298_contig_...region001	contig_18307:1.0-53683.0_pilon_pilon_pilon_pilon_pilon_pilon	NA	15037	True	NA	NA	NA	NA	Proteobacteria	Alphaproteobacteria	Rhodobacterales	Rhodobacteraceae	not classified	not classified	not classified	not classified	not classified	not classified	not classified	not classified	Proteobacteria	Alphaproteobacteria	Rhodobacterales	Rhodobacteraceae	not classified	not classified	lassopeptide	7.6777224277499	499
c01381_contig_...region001_2	contig_4498:1.0-367074.0_pilon_pilon_pilon_pilon_pilon_pilon	bin.16	31022	True	56.84	9.277	115990	5053858	Bacteroidota	Bacteroidia	Chitinophagales	Chitinophagaceae	Flavisolibacter_B	not classified	Bacteroidota	Bacteroidia	Chitinophagales	Chitinophagaceae	Flavisolibacter_B	not classified	Bacteroidota	Bacteroidia	Chitinophagales	Chitinophagaceae	not classified	not classified	NRPS	14.7553144014019	999
c00124_contig_...region001	contig_482:1.0-162279.0_pilon_pilon_pilon_pilon_pilon_pilon	bin.90	31747	False	71.38	8.119	154264	2890032	Actinobacteriota	Acidimicrobiia	Microtrichales	UBA8139	not classified	not classified	Actinobacteriota	Acidimicrobiia	Microtrichales	UBA8139	not classified	not classified	Actinobacteriota	Acidimicrobiia	not classified	not classified	not classified	not classified	betalactone	30.3681520523878	1408
c00818_contig_...region001_1	contig_16835:1.0-60771.0_pilon_pilon_pilon_pilon_pilon_pilon	bin.51	22414	True	85.24	0.963	145839	6557706	Proteobacteria	Gammaproteobacteria	Burkholderiales	Burkholderiaceae	Achromobacter	Achromobacter sp001299435	Proteobacteria	Gammaproteobacteria	Burkholderiales	Burkholderiaceae	Achromobacter	Achromobacter sp001299435	Proteobacteria	Gammaproteobacteria	Burkholderiales	Burkholderiaceae	Achromobacter	not classified	NRPS-like	22.898046116904	1102
c01354_contig_...region001	contig_2153:1.0-50201.0_pilon_pilon_pilon_pilon_pilon_pilon	NA	41416	False	NA	NA	NA	NA	Proteobacteria	Gammaproteobacteria	not classified	not classified	not classified	not classified	not classified	not classified	not classified	not classified	not classified	not classified	Proteobacteria	Gammaproteobacteria	not classified	not classified	not classified	not classified	NRPS-like	17.2533907172329	901
c01245_contig_...region001	contig_13324:1.0-554127.0_pilon_pilon_pilon_pilon_pilon_pilon	bin.83	21793	False	73.35	0	579837	2680250	Gemmatimonadota	Gemmatimonadetes	not classified	not classified	not classified	not classified	Gemmatimonadota	Gemmatimonadetes	not classified	not classified	not classified	not classified	not classified	not classified	not classified	not classified	not classified	not classified	terpene	22.4648992401718	1212
c00029_contig_...region001	contig_3196:1.0-1180145.0_pilon_pilon_pilon_pilon_pilon_pilon	bin.92	26233	False	92.66	3.703	976633	2741384	Armatimonadota	Fimbriimonadia	Fimbriimonadales	not classified	not classified	not classified	Armatimonadota	Fimbriimonadia	Fimbriimonadales	not classified	not classified	not classified	Armatimonadota	Fimbriimonadia	Fimbriimonadales	Fimbriimonadaceae	not classified	not classified	lassopeptide	18.1648791556773	1581
c00372_contig_...region001	contig_36768:1.0-174314.0_pilon_pilon_pilon_pilon_pilon_pilon	NA	10910	False	NA	NA	NA	NA	Proteobacteria	Gammaproteobacteria	Burkholderiales	Burkholderiaceae	not classified	not classified	not classified	not classified	not classified	not classified	not classified	not classified	Proteobacteria	Gammaproteobacteria	Burkholderiales	Burkholderiaceae	not classified	not classified	bacteriocin	13.088900871341	395
c00182_contig_...region001	contig_4109:1.0-72908.0_pilon_pilon_pilon_pilon_pilon_pilon	NA	72552	True	NA	NA	NA	NA	not classified	not classified	not classified	not classified	not classified	not classified	not classified	not classified	not classified	not classified	not classified	not classified	not classified	not classified	not classified	not classified	not classified	not classified	NRPS	4.91819660381519	1766
c00089_contig_...region001	contig_2443:1.0-83456.0_pilon_pilon_pilon_pilon_pilon_pilon	NA	68426	False	NA	NA	NA	NA	Actinobacteriota	Thermoleophilia	Solirubrobacterales	not classified	not classified	not classified	not classified	not classified	not classified	not classified	not classified	not classified	Actinobacteriota	Thermoleophilia	Solirubrobacterales	not classified	not classified	not classified	NRPS	16.4327383804504	1746
c00318_contig_...region001	contig_10330:1.0-409572.0_pilon_pilon_pilon_pilon_pilon_pilon	NA	20657	False	NA	NA	NA	NA	Planctomycetota	Phycisphaerae	UBA1161	UBA1161	not classified	not classified	not classified	not classified	not classified	not classified	not classified	not classified	Planctomycetota	Phycisphaerae	UBA1161	UBA1161	not classified	not classified	terpene	7.03905353020708	620
c00539_contig_...region001	contig_48734:1.0-68061.0_pilon_pilon_pilon_pilon_pilon_pilon	NA	18554	True	NA	NA	NA	NA	Acidobacteriota	Thermoanaerobaculia	Gp7-AA8	Gp7-AA8	not classified	not classified	not classified	not classified	not classified	not classified	not classified	not classified	Acidobacteriota	Thermoanaerobaculia	Gp7-AA8	Gp7-AA8	not classified	not classified	terpene	4.83815255220418	562
c01241_contig_...region001_2	contig_35610:1.0-77314.0_pilon_pilon_pilon_pilon_pilon_pilon	NA	21500	False	NA	NA	NA	NA	Chloroflexota_A	Ellin6529	P2-11E	P2-11E	not classified	not classified	not classified	not classified	not classified	not classified	not classified	not classified	Chloroflexota_A	Ellin6529	P2-11E	P2-11E	not classified	not classified	indole	25.8100067960045	1010
c01383_contig_...region001	contig_44981:1.0-109185.0_pilon_pilon_pilon_pilon_pilon_pilon	NA	29817	True	NA	NA	NA	NA	Acidobacteriota	Thermoanaerobaculia	Gp7-AA8	Gp7-AA8	not classified	not classified	not classified	not classified	not classified	not classified	not classified	not classified	Acidobacteriota	Thermoanaerobaculia	Gp7-AA8	Gp7-AA8	not classified	not classified	arylpolyene	5.48825165260998	1374
c01310_contig_...region003	contig_2148:1.0-2658156.0_pilon_pilon_pilon_pilon_pilon_pilon	bin.71	40924	False	85.17	4.109	1218759	8778864	Verrucomicrobiota	Verrucomicrobiae	Opitutales	Opitutaceae	Opitutus	not classified	Verrucomicrobiota	Verrucomicrobiae	Opitutales	Opitutaceae	Opitutus	not classified	Verrucomicrobiota	Verrucomicrobiae	Opitutales	Opitutaceae	not classified	not classified	T3PKS	11.365884961835	1142
c01185_contig_...region001_1	contig_13262:1.0-64052.0_pilon_pilon_pilon_pilon_pilon_pilon	NA	20840	False	NA	NA	NA	NA	Proteobacteria	Alphaproteobacteria	Acetobacterales	Acetobacteraceae	not classified	not classified	not classified	not classified	not classified	not classified	not classified	not classified	Proteobacteria	Alphaproteobacteria	Acetobacterales	Acetobacteraceae	not classified	not classified	terpene	4.95361194215906	1000
c01007_contig_...region001	contig_15038:1.0-94956.0_pilon_pilon_pilon_pilon_pilon_pilon	NA	21185	False	NA	NA	NA	NA	Actinobacteriota	Thermoleophilia	Solirubrobacterales	not classified	not classified	not classified	not classified	not classified	not classified	not classified	not classified	not classified	Actinobacteriota	Thermoleophilia	Solirubrobacterales	not classified	not classified	not classified	terpene	6.288071278826	910
c01537_contig_...region001	contig_13662:1.0-187840.0_pilon_pilon_pilon_pilon_pilon_pilon	NA	23513	False	NA	NA	NA	NA	Actinobacteriota	Acidimicrobiia	Microtrichales	Ilumatobacteraceae	IlumatobacterA	IlumatobacterA sp002698945	not classified	not classified	not classified	not classified	not classified	not classified	Actinobacteriota	Acidimicrobiia	Microtrichales	Ilumatobacteraceae	IlumatobacterA	IlumatobacterA sp002698945	terpene	29.8445763856036	1054
c00007_contig_...region001_1	contig_1798:1.0-51456.0_pilon_pilon_pilon_pilon_pilon_pilon	NA	45571	True	NA	NA	NA	NA	Cyanobacteria	Cyanobacteriia	Cyanobacteriales	Phormidiaceae	not classified	not classified	not classified	not classified	not classified	not classified	not classified	not classified	Cyanobacteria	Cyanobacteriia	Cyanobacteriales	Phormidiaceae	not classified	not classified	NRPS	8.96129408335762	762
c01768_contig_...region001_1	contig_31837:1.0-51290.0_pilon_pilon_pilon_pilon_pilon_pilon	NA	12535	True	NA	NA	NA	NA	Acidobacteriota	Vicinamibacteria	Vicinamibacterales	Vicinamibacteraceae	Luteitalea	not classified	not classified	not classified	not classified	not classified	not classified	not classified	Acidobacteriota	Vicinamibacteria	Vicinamibacterales	Vicinamibacteraceae	Luteitalea	not classified	terpene	4.33204443746565	502
c00310_contig_...region002	contig_14347:1.0-44044.0_pilon_pilon_pilon_pilon_pilon_pilon	NA	22698	True	NA	NA	NA	NA	Proteobacteria	Gammaproteobacteria	UBA7966	UBA7966	USCg-Taylor	USCg-Taylor sp002007425	not classified	not classified	not classified	not classified	not classified	not classified	Proteobacteria	Gammaproteobacteria	UBA7966	UBA7966	USCg-Taylor	USCg-Taylor sp002007425	terpene	32.7549343594387	925
c00586_contig_...region001_1	contig_14628:1.0-24735.0_pilon_pilon_pilon_pilon_pilon_pilon	NA	10528	False	NA	NA	NA	NA	Proteobacteria	Alphaproteobacteria	Sphingomonadales	Sphingomonadaceae	not classified	not classified	not classified	not classified	not classified	not classified	not classified	not classified	Proteobacteria	Alphaproteobacteria	Sphingomonadales	Sphingomonadaceae	not classified	not classified	bacteriocin	7.32286325648997	512
c00485_contig_...region001	contig_6660:24058.0-289063.0_pilon_pilon_pilon_pilon_pilon_pilon	bin.51	11431	False	85.24	0.963	145839	6557706	Proteobacteria	Gammaproteobacteria	Burkholderiales	Burkholderiaceae	Achromobacter	Achromobacter sp001299435	Proteobacteria	Gammaproteobacteria	Burkholderiales	Burkholderiaceae	Achromobacter	Achromobacter sp001299435	Proteobacteria	Gammaproteobacteria	Burkholderiales	Burkholderiaceae	Achromobacter	not classified	siderophore	19.0628036933622	529
c01177_contig_...region001_1	contig_378:1.0-662672.0_pilon_pilon_pilon_pilon_pilon_pilon	NA	20690	False	NA	NA	NA	NA	Patescibacteria	Saccharimonadia	Saccharimonadales	not classified	not classified	not classified	not classified	not classified	not classified	not classified	not classified	not classified	Patescibacteria	Saccharimonadia	Saccharimonadales	not classified	not classified	not classified	terpene	9.44172430213837	494
c00819_contig_...region001_1	contig_7029:1.0-337344.0_pilon_pilon_pilon_pilon_pilon_pilon	NA	61120	False	NA	NA	NA	NA	Proteobacteria	Gammaproteobacteria	Burkholderiales	Burkholderiaceae	not classified	not classified	not classified	not classified	not classified	not classified	not classified	not classified	Proteobacteria	Gammaproteobacteria	Burkholderiales	Burkholderiaceae	not classified	not classified	acyl_amino_acids	11.458544834262	1481
c00960_contig_...region001	contig_9200:1.0-77301.0_pilon_pilon_pilon_pilon_pilon_pilon	NA	39310	True	NA	NA	NA	NA	Chloroflexota_A	Ellin6529	CSP1-4	CSP1-4	UBA5189	UBA5189 sp002413045	not classified	not classified	not classified	not classified	not classified	not classified	Chloroflexota_A	Ellin6529	CSP1-4	CSP1-4	UBA5189	UBA5189 sp002413045	arylpolyene	6.49433650695358	1490
c01782_contig_...region001	contig_8093:1.0-132093.0_pilon_pilon_pilon_pilon_pilon_pilon	NA	40464	True	NA	NA	NA	NA	Proteobacteria	Gammaproteobacteria	UBA7966	UBA7966	USCg-Taylor	USCg-Taylor sp002007425	not classified	not classified	not classified	not classified	not classified	not classified	Proteobacteria	Gammaproteobacteria	UBA7966	UBA7966	USCg-Taylor	USCg-Taylor sp002007425	phosphonate	71.5508749876949	1863
c01269_contig_...region001_1	contig_15315:1.0-25256.0_pilon_pilon_pilon_pilon_pilon_pilon	NA	23365	True	NA	NA	NA	NA	Proteobacteria	Alphaproteobacteria	Rhizobiales	not classified	not classified	not classified	not classified	not classified	not classified	not classified	not classified	not classified	Proteobacteria	Alphaproteobacteria	Rhizobiales	not classified	not classified	not classified	T3PKS	8.51002150207341	1182
c01815_contig_...region001_1	contig_31897:1.0-82583.0_pilon_pilon_pilon_pilon_pilon_pilon	NA	34431	True	NA	NA	NA	NA	Acidobacteriota	Blastocatellia	Pyrinomonadales	Pyrinomonadaceae	OLB17	not classified	not classified	not classified	not classified	not classified	not classified	not classified	Acidobacteriota	Blastocatellia	Pyrinomonadales	Pyrinomonadaceae	OLB17	not classified	NRPS-like	9.95559952703844	1545
c01202_contig_...region001	contig_9454:1.0-176374.0_pilon_pilon_pilon_pilon_pilon_pilon	NA	39034	True	NA	NA	NA	NA	Actinobacteriota	Actinobacteria	Mycobacteriales	not classified	not classified	not classified	not classified	not classified	not classified	not classified	not classified	not classified	Actinobacteriota	Actinobacteria	Mycobacteriales	not classified	not classified	not classified	NRPS	9.54431414715007	621
c01819_contig_...region001	contig_22013:1.0-25107.0_pilon_pilon_pilon_pilon_pilon_pilon	NA	10765	False	NA	NA	NA	NA	Acidobacteriota	Vicinamibacteria	Vicinamibacterales	not classified	not classified	not classified	not classified	not classified	not classified	not classified	not classified	not classified	Acidobacteriota	Vicinamibacteria	Vicinamibacterales	not classified	not classified	not classified	bacteriocin	4.46354621182071	362
c00195_contig_...region001_1	contig_32145:1.0-29803.0_pilon_pilon_pilon_pilon_pilon_pilon	NA	29858	True	NA	NA	NA	NA	not classified	not classified	not classified	not classified	not classified	not classified	not classified	not classified	not classified	not classified	not classified	not classified	not classified	not classified	not classified	not classified	not classified	not classified	NRPS	4.04729050840646	783
c01644_contig_...region001	contig_47765:1.0-61195.0_pilon_pilon_pilon_pilon_pilon_pilon	NA	11187	True	NA	NA	NA	NA	Planctomycetota	Planctomycetes	Isosphaerales	Isosphaeraceae	not classified	not classified	not classified	not classified	not classified	not classified	not classified	not classified	Planctomycetota	Planctomycetes	Isosphaerales	Isosphaeraceae	not classified	not classified	terpene	8.00394993498049	770
c00877_contig_...region001	contig_18965:1.0-32648.0_pilon_pilon_pilon_pilon_pilon_pilon	NA	22737	True	NA	NA	NA	NA	Proteobacteria	Gammaproteobacteria	UBA7966	UBA7966	USCg-Taylor	USCg-Taylor sp002007425	not classified	not classified	not classified	not classified	not classified	not classified	Proteobacteria	Gammaproteobacteria	UBA7966	UBA7966	USCg-Taylor	USCg-Taylor sp002007425	NRPS-like	19.833571711147	982
c00791_contig_...region001	contig_28317:1.0-91367.0_pilon_pilon_pilon_pilon_pilon_pilon	NA	40378	False	NA	NA	NA	NA	Planctomycetota	UBA11346	UBA11346	UBA11346	BOG-1363	BOG-1363 sp003136555	not classified	not classified	not classified	not classified	not classified	not classified	Planctomycetota	UBA11346	UBA11346	UBA11346	BOG-1363	BOG-1363 sp003136555	arylpolyene	8.92992200297235	1005
c00653_contig_...region001	contig_58094:1.0-40689.0_pilon_pilon_pilon_pilon_pilon_pilon	NA	40893	True	NA	NA	NA	NA	Acidobacteriota	not classified	not classified	not classified	not classified	not classified	not classified	not classified	not classified	not classified	not classified	not classified	Acidobacteriota	not classified	not classified	not classified	not classified	not classified	NRPS	6.04113173403761	1399
c01043_contig_...region001_1	contig_51775:1.0-64170.0_pilon_pilon_pilon_pilon_pilon_pilon	NA	40361	True	NA	NA	NA	NA	not classified	not classified	not classified	not classified	not classified	not classified	not classified	not classified	not classified	not classified	not classified	not classified	not classified	not classified	not classified	not classified	not classified	not classified	other	9.60627778986972	506
c01679_contig_...region001_1	contig_54987:1.0-64021.0_pilon_pilon_pilon_pilon_pilon_pilon	NA	11611	False	NA	NA	NA	NA	Proteobacteria	Alphaproteobacteria	Caulobacterales	Caulobacteraceae	Brevundimonas	not classified	not classified	not classified	not classified	not classified	not classified	not classified	Proteobacteria	Alphaproteobacteria	Caulobacterales	Caulobacteraceae	Brevundimonas	not classified	bacteriocin	10.8528868682794	506
c00834_contig_...region001_1	contig_18915:1.0-47144.0_pilon_pilon_pilon_pilon_pilon_pilon	bin.24	34610	True	65.4	5.128	106637	2806051	Actinobacteriota	Acidimicrobiia	Microtrichales	UBA8139	not classified	not classified	Actinobacteriota	Acidimicrobiia	Microtrichales	UBA8139	not classified	not classified	Actinobacteriota	not classified	not classified	not classified	not classified	not classified	NRPS_hybrid	46.928645251974	1530
c01789_contig_...region001	contig_11913:1.0-85254.0_pilon_pilon_pilon_pilon_pilon_pilon	NA	21458	False	NA	NA	NA	NA	Actinobacteriota	Actinobacteria	not classified	not classified	not classified	not classified	not classified	not classified	not classified	not classified	not classified	not classified	Actinobacteriota	Actinobacteria	not classified	not classified	not classified	not classified	terpene	15.4925577636988	876
c01819_scaffol...region001	scaffold_4059:99571.0-121227.0_pilon_pilon_pilon_pilon_pilon_pilon	NA	14933	True	NA	NA	NA	NA	not classified	not classified	not classified	not classified	not classified	not classified	not classified	not classified	not classified	not classified	not classified	not classified	not classified	not classified	not classified	not classified	not classified	not classified	terpene	2.76298745414194	729
c01827_contig_...region001	contig_50409:1.0-168580.0_pilon_pilon_pilon_pilon_pilon_pilon	NA	20885	False	NA	NA	NA	NA	Methylomirabilota	Methylomirabilia	Rokubacteriales	GWA2-73-35	not classified	not classified	not classified	not classified	not classified	not classified	not classified	not classified	Methylomirabilota	Methylomirabilia	Rokubacteriales	GWA2-73-35	not classified	not classified	terpene	6.76960272055828	1161
c00627_contig_...region001	contig_3708:1.0-68310.0_pilon_pilon_pilon_pilon_pilon_pilon	NA	40656	True	NA	NA	NA	NA	Actinobacteriota	Actinobacteria	not classified	not classified	not classified	not classified	not classified	not classified	not classified	not classified	not classified	not classified	Actinobacteriota	Actinobacteria	not classified	not classified	not classified	not classified	NRPS-like	8.59831427386384	1434
c01251_contig_...region001	contig_15299:1.0-155874.0_pilon_pilon_pilon_pilon_pilon_pilon	bin.15	20600	False	59.37	5.344	123314	3200494	Bacteroidota	Ignavibacteria	SJA-28	B-1AR	UBA2330	not classified	Bacteroidota	Ignavibacteria	SJA-28	B-1AR	UBA2330	not classified	Bacteroidota	Ignavibacteria	SJA-28	B-1AR	UBA2330	UBA2330 sp002344965	terpene	7.41996301243193	795
c00145_contig_...region001	contig_57530:1.0-27568.0_pilon_pilon_pilon_pilon_pilon_pilon	NA	22262	True	NA	NA	NA	NA	Actinobacteriota	Thermoleophilia	Solirubrobacterales	Solirubrobacteraceae	not classified	not classified	not classified	not classified	not classified	not classified	not classified	not classified	Actinobacteriota	Thermoleophilia	Solirubrobacterales	Solirubrobacteraceae	not classified	not classified	terpene	15.2297253518592	1178
c00823_contig_...region001	contig_12883:1.0-39180.0_pilon_pilon_pilon_pilon_pilon_pilon	NA	36418	True	NA	NA	NA	NA	Myxococcota	Polyangia	Haliangiales	Haliangiaceae	not classified	not classified	not classified	not classified	not classified	not classified	not classified	not classified	Myxococcota	Polyangia	Haliangiales	Haliangiaceae	not classified	not classified	arylpolyene	13.0630747675455	1250
c01104_contig_...region001	contig_4944:1.0-42869.0_pilon_pilon_pilon_pilon_pilon_pilon	NA	20756	False	NA	NA	NA	NA	Verrucomicrobiota	Verrucomicrobiae	Chthoniobacterales	UBA10450	not classified	not classified	not classified	not classified	not classified	not classified	not classified	not classified	Verrucomicrobiota	Verrucomicrobiae	Chthoniobacterales	UBA10450	not classified	not classified	terpene	5.42846480384382	1135
c01100_contig_...region001	contig_15141:1.0-59444.0_pilon_pilon_pilon_pilon_pilon_pilon	NA	16680	True	NA	NA	NA	NA	Proteobacteria	Alphaproteobacteria	Sphingomonadales	Sphingomonadaceae	not classified	not classified	not classified	not classified	not classified	not classified	not classified	not classified	Proteobacteria	Alphaproteobacteria	Sphingomonadales	Sphingomonadaceae	not classified	not classified	lassopeptide	8.20497081907829	916
c00841_contig_...region001	contig_9072:1.0-201967.0_pilon_pilon_pilon_pilon_pilon_pilon	NA	40756	False	NA	NA	NA	NA	Acidobacteriota	Blastocatellia	Pyrinomonadales	Pyrinomonadaceae	not classified	not classified	not classified	not classified	not classified	not classified	not classified	not classified	Acidobacteriota	Blastocatellia	Pyrinomonadales	Pyrinomonadaceae	not classified	not classified	T3PKS	26.3481913294569	1835
c00851_contig_...region001	contig_14883:1.0-21553.0_pilon_pilon_pilon_pilon_pilon_pilon	NA	21602	True	NA	NA	NA	NA	Proteobacteria	Gammaproteobacteria	Xanthomonadales	Xanthomonadaceae	Aquimonas	Aquimonas voraii	not classified	not classified	not classified	not classified	not classified	not classified	Proteobacteria	Gammaproteobacteria	Xanthomonadales	Xanthomonadaceae	Aquimonas	Aquimonas voraii	arylpolyene	4.50060179612999	952
c00893_contig_...region001_1	contig_39710:1.0-67416.0_pilon_pilon_pilon_pilon_pilon_pilon	NA	15221	True	NA	NA	NA	NA	Proteobacteria	Gammaproteobacteria	Burkholderiales	SG8-41	not classified	not classified	not classified	not classified	not classified	not classified	not classified	not classified	Proteobacteria	Gammaproteobacteria	Burkholderiales	SG8-41	not classified	not classified	TfuA-related	7.35618827981787	414
c00357_contig_...region001_1	contig_46069:1.0-286766.0_pilon_pilon_pilon_pilon_pilon_pilon	NA	64962	False	NA	NA	NA	NA	Actinobacteriota	Acidimicrobiia	not classified	not classified	not classified	not classified	not classified	not classified	not classified	not classified	not classified	not classified	Actinobacteriota	Acidimicrobiia	not classified	not classified	not classified	not classified	NRPS	9.49748925456594	1469
c00623_contig_...region001	contig_10669:1.0-2066484.0_pilon_pilon_pilon_pilon_pilon_pilon	bin.98	40984	False	89.35	6.506	2069691	5274360	Verrucomicrobiota	Verrucomicrobiae	Opitutales	Opitutaceae	Opitutus	not classified	Verrucomicrobiota	Verrucomicrobiae	Opitutales	Opitutaceae	Opitutus	not classified	Verrucomicrobiota	Verrucomicrobiae	Opitutales	Opitutaceae	not classified	not classified	T3PKS	14.6108747634309	1171
c01420_contig_...region001	contig_61048:1.0-16589.0_pilon_pilon_pilon_pilon_pilon_pilon	NA	16694	True	NA	NA	NA	NA	Actinobacteriota	Actinobacteria	not classified	not classified	not classified	not classified	not classified	not classified	not classified	not classified	not classified	not classified	Actinobacteriota	Actinobacteria	not classified	not classified	not classified	not classified	NRPS	3.53516233377261	480
c01289_contig_...region001	contig_4969:1.0-188115.0_pilon_pilon_pilon_pilon_pilon_pilon	NA	13051	False	NA	NA	NA	NA	Acidobacteriota	Blastocatellia	Pyrinomonadales	Pyrinomonadaceae	not classified	not classified	not classified	not classified	not classified	not classified	not classified	not classified	Acidobacteriota	Blastocatellia	Pyrinomonadales	Pyrinomonadaceae	not classified	not classified	bacteriocin	25.0902728305971	598
c00508_contig_...region001	contig_18542:30079.0-202911.0_pilon_pilon_pilon_pilon_pilon_pilon	bin.20	38082	True	58.04	9.27	86669	3670327	Verrucomicrobiota	Verrucomicrobiae	Verrucomicrobiales	Verrucomicrobiaceae	Verrucomicrobium	not classified	Verrucomicrobiota	Verrucomicrobiae	Verrucomicrobiales	Verrucomicrobiaceae	Verrucomicrobium	not classified	Verrucomicrobiota	Verrucomicrobiae	Verrucomicrobiales	Verrucomicrobiaceae	Verrucomicrobium	not classified	arylpolyene	7.00377107999382	1379
c01155_contig_...region001_2	contig_33345:23983.0-81464.0_pilon_pilon_pilon_pilon_pilon_pilon	NA	23106	True	NA	NA	NA	NA	Acidobacteriota	Blastocatellia	Pyrinomonadales	Pyrinomonadaceae	not classified	not classified	not classified	not classified	not classified	not classified	not classified	not classified	Acidobacteriota	Blastocatellia	Pyrinomonadales	Pyrinomonadaceae	not classified	not classified	NRPS	17.7986577181208	788
c00265_contig_...region002	contig_18268:1.0-328686.0_pilon_pilon_pilon_pilon_pilon_pilon	NA	40564	False	NA	NA	NA	NA	Actinobacteriota	Actinobacteria	Mycobacteriales	QHCA01	QHCA01	QHCA01 sp003244095	not classified	not classified	not classified	not classified	not classified	not classified	Actinobacteriota	Actinobacteria	Mycobacteriales	QHCA01	QHCA01	QHCA01 sp003244095	T3PKS	10.3453401320354	1286
c00090_contig_...region001	contig_4333:1.0-94336.0_pilon_pilon_pilon_pilon_pilon_pilon	NA	34738	False	NA	NA	NA	NA	Proteobacteria	Gammaproteobacteria	UBA7966	UBA7966	USCg-Taylor	USCg-Taylor sp002007425	not classified	not classified	not classified	not classified	not classified	not classified	Proteobacteria	Gammaproteobacteria	UBA7966	UBA7966	USCg-Taylor	USCg-Taylor sp002007425	other_hybrid	26.8284886816159	1154
c01415_contig_...region001	contig_4268:1.0-170989.0_pilon_pilon_pilon_pilon_pilon_pilon	bin.70	42589	False	76.34	8.108	367539	4470774	Verrucomicrobiota	Verrucomicrobiae	Pedosphaerales	AV2	not classified	not classified	Verrucomicrobiota	Verrucomicrobiae	Pedosphaerales	AV2	not classified	not classified	Verrucomicrobiota	Verrucomicrobiae	Pedosphaerales	not classified	not classified	not classified	NRPS-like	13.2159516940937	1566
c01568_contig_...region001	contig_2388:1.0-675432.0_pilon_pilon_pilon_pilon_pilon_pilon	bin.112	42610	False	50	0	444655	4123314	Acidobacteriota	Vicinamibacteria	Vicinamibacterales	UBA2999	not classified	not classified	Acidobacteriota	Vicinamibacteria	Vicinamibacterales	UBA2999	not classified	not classified	Acidobacteriota	Vicinamibacteria	Vicinamibacterales	UBA2999	not classified	not classified	NRPS_like_hybrid	24.9765854185902	1404
c00845_contig_...region001	contig_18927:2.0-24266.0_pilon_pilon_pilon_pilon_pilon_pilon	NA	24656	True	NA	NA	NA	NA	Proteobacteria	Gammaproteobacteria	UBA7966	UBA7966	USCg-Taylor	USCg-Taylor sp002007425	not classified	not classified	not classified	not classified	not classified	not classified	Proteobacteria	Gammaproteobacteria	UBA7966	UBA7966	USCg-Taylor	USCg-Taylor sp002007425	NRPS-like	25.9029445165477	919
c01420_contig_...region001_1	contig_21598:1.0-57850.0_pilon_pilon_pilon_pilon_pilon_pilon	NA	24834	True	NA	NA	NA	NA	Bacteroidota	Bacteroidia	not classified	not classified	not classified	not classified	not classified	not classified	not classified	not classified	not classified	not classified	Bacteroidota	Bacteroidia	not classified	not classified	not classified	not classified	arylpolyene	3.6279796323466	1319
c01429_contig_...region001_2	contig_33677:1.0-23872.0_pilon_pilon_pilon_pilon_pilon_pilon	NA	23847	True	NA	NA	NA	NA	not classified	not classified	not classified	not classified	not classified	not classified	not classified	not classified	not classified	not classified	not classified	not classified	not classified	not classified	not classified	not classified	not classified	not classified	NRPS	4.79070742651067	961
c01216_contig_...region001_1	contig_26188:1.0-78865.0_pilon_pilon_pilon_pilon_pilon_pilon	NA	40198	True	NA	NA	NA	NA	Proteobacteria	Gammaproteobacteria	Burkholderiales	SG8-41	not classified	not classified	not classified	not classified	not classified	not classified	not classified	not classified	Proteobacteria	Gammaproteobacteria	Burkholderiales	SG8-41	not classified	not classified	NRPS	5.05372172374573	788
c00427_contig_...region001_1	contig_36831:1.0-136681.0_pilon_pilon_pilon_pilon_pilon_pilon	NA	20204	False	NA	NA	NA	NA	Chloroflexota_A	Ellin6529	CSP1-4	CSP1-4	UBA5189	not classified	not classified	not classified	not classified	not classified	not classified	not classified	Chloroflexota_A	Ellin6529	CSP1-4	CSP1-4	UBA5189	not classified	lassopeptide	6.40585357947932	894
c01021_contig_...region001	contig_42138:1.0-77170.0_pilon_pilon_pilon_pilon_pilon_pilon	NA	30396	True	NA	NA	NA	NA	Actinobacteriota	Actinobacteria	not classified	not classified	not classified	not classified	not classified	not classified	not classified	not classified	not classified	not classified	Actinobacteriota	Actinobacteria	not classified	not classified	not classified	not classified	NRPS	10.3519237281513	1492
c01263_contig_...region001	contig_26257:1.0-177847.0_pilon_pilon_pilon_pilon_pilon_pilon	bin.49	45890	False	76.41	4.545	141221	6942353	Bacteroidota	Bacteroidia	Chitinophagales	Chitinophagaceae	UBA2791	not classified	Bacteroidota	Bacteroidia	Chitinophagales	Chitinophagaceae	UBA2791	not classified	Bacteroidota	Bacteroidia	Chitinophagales	Chitinophagaceae	not classified	not classified	other_hybrid	7.12486737437757	1742
c00431_contig_...region001	contig_414:1.0-286668.0_pilon_pilon_pilon_pilon_pilon_pilon	NA	10897	False	NA	NA	NA	NA	Proteobacteria	Gammaproteobacteria	UBA7966	UBA7966	USCg-Taylor	USCg-Taylor sp002007425	not classified	not classified	not classified	not classified	not classified	not classified	Proteobacteria	Gammaproteobacteria	UBA7966	UBA7966	USCg-Taylor	USCg-Taylor sp002007425	bacteriocin	54.662231178126	892
c00544_contig_...region001_1	contig_22663:1.0-251049.0_pilon_pilon_pilon_pilon_pilon_pilon	NA	20875	False	NA	NA	NA	NA	Acidobacteriota	Vicinamibacteria	Vicinamibacterales	2-12-FULL-66-21	not classified	not classified	not classified	not classified	not classified	not classified	not classified	not classified	Acidobacteriota	Vicinamibacteria	Vicinamibacterales	2-12-FULL-66-21	not classified	not classified	terpene	10.1986931008899	1141
c01062_contig_...region001	contig_35388:1.0-71309.0_pilon_pilon_pilon_pilon_pilon_pilon	bin.33	44389	False	94.95	1.163	384155	2738865	Gemmatimonadota	Gemmatimonadetes	not classified	not classified	not classified	not classified	Gemmatimonadota	Gemmatimonadetes	not classified	not classified	not classified	not classified	not classified	not classified	not classified	not classified	not classified	not classified	NRPS-like	49.5868779421654	1751
c01733_contig_...region001	contig_8039:1.0-76583.0_pilon_pilon_pilon_pilon_pilon_pilon	NA	28256	False	NA	NA	NA	NA	Proteobacteria	Gammaproteobacteria	UBA7966	UBA7966	USCg-Taylor	USCg-Taylor sp002007425	not classified	not classified	not classified	not classified	not classified	not classified	Proteobacteria	Gammaproteobacteria	UBA7966	UBA7966	USCg-Taylor	USCg-Taylor sp002007425	betalactone	69.0854302740118	1350
c00909_contig_...region001	contig_35203:1.0-88915.0_pilon_pilon_pilon_pilon_pilon_pilon	NA	44470	False	NA	NA	NA	NA	Acidobacteriota	Blastocatellia	Pyrinomonadales	Pyrinomonadaceae	not classified	not classified	not classified	not classified	not classified	not classified	not classified	not classified	Acidobacteriota	Blastocatellia	Pyrinomonadales	Pyrinomonadaceae	not classified	not classified	NRPS-like	25.8384146341463	2021
c01302_contig_...region001	contig_11386:1.0-159078.0_pilon_pilon_pilon_pilon_pilon_pilon	NA	55521	True	NA	NA	NA	NA	Actinobacteriota	Acidimicrobiia	not classified	not classified	not classified	not classified	not classified	not classified	not classified	not classified	not classified	not classified	Actinobacteriota	Acidimicrobiia	not classified	not classified	not classified	not classified	NRPS	10.1834354404821	1487
c00348_contig_...region002	contig_10368:1.0-273354.0_pilon_pilon_pilon_pilon_pilon_pilon	NA	22789	False	NA	NA	NA	NA	Bacteroidota	Bacteroidia	Chitinophagales	Chitinophagaceae	not classified	not classified	not classified	not classified	not classified	not classified	not classified	not classified	Bacteroidota	Bacteroidia	Chitinophagales	Chitinophagaceae	not classified	not classified	cyanobactin	11.5466095812846	776
c00473_contig_...region001_1	contig_12514:1.0-172339.0_pilon_pilon_pilon_pilon_pilon_pilon	NA	47314	False	NA	NA	NA	NA	Actinobacteriota	Acidimicrobiia	Microtrichales	Ilumatobacteraceae	not classified	not classified	not classified	not classified	not classified	not classified	not classified	not classified	Actinobacteriota	Acidimicrobiia	Microtrichales	Ilumatobacteraceae	not classified	not classified	hglE-KS	22.5865782980764	1504
c00873_contig_...region001_1	contig_44343:1.0-35434.0_pilon_pilon_pilon_pilon_pilon_pilon	NA	22220	False	NA	NA	NA	NA	Actinobacteriota	not classified	not classified	not classified	not classified	not classified	not classified	not classified	not classified	not classified	not classified	not classified	Actinobacteriota	not classified	not classified	not classified	not classified	not classified	lanthipeptide	8.97415270636369	640
c00938_contig_...region001	contig_16970:1.0-132268.0_pilon_pilon_pilon_pilon_pilon_pilon	NA	10633	False	NA	NA	NA	NA	Proteobacteria	Gammaproteobacteria	Xanthomonadales	Xanthomonadaceae	not classified	not classified	not classified	not classified	not classified	not classified	not classified	not classified	Proteobacteria	Gammaproteobacteria	Xanthomonadales	Xanthomonadaceae	not classified	not classified	bacteriocin	7.43894305157055	739
c01306_contig_...region001	contig_5670:1.0-185773.0_pilon_pilon_pilon_pilon_pilon_pilon	NA	26924	True	NA	NA	NA	NA	Actinobacteriota	Acidimicrobiia	not classified	not classified	not classified	not classified	not classified	not classified	not classified	not classified	not classified	not classified	Actinobacteriota	Acidimicrobiia	not classified	not classified	not classified	not classified	NRPS	10.5185762675413	1107
c01332_contig_...region001	contig_17410:1.0-113540.0_pilon_pilon_pilon_pilon_pilon_pilon	bin.19	41248	False	77.25	1.588	251377	3687476	Proteobacteria	Gammaproteobacteria	Burkholderiales	Burkholderiaceae	Polaromonas	not classified	Proteobacteria	Gammaproteobacteria	Burkholderiales	Burkholderiaceae	Polaromonas	not classified	Proteobacteria	Gammaproteobacteria	Burkholderiales	Burkholderiaceae	not classified	not classified	arylpolyene	12.443311754565	1690
c00786_contig_...region001	contig_6992:1.0-64034.0_pilon_pilon_pilon_pilon_pilon_pilon	NA	23223	True	NA	NA	NA	NA	Proteobacteria	Gammaproteobacteria	UBA7966	UBA7966	USCg-Taylor	USCg-Taylor sp002007425	not classified	not classified	not classified	not classified	not classified	not classified	Proteobacteria	Gammaproteobacteria	UBA7966	UBA7966	USCg-Taylor	USCg-Taylor sp002007425	phosphonate	36.1663966349899	1477
c00284_contig_...region001_1	contig_1627:1.0-180598.0_pilon_pilon_pilon_pilon_pilon_pilon	NA	18212	True	NA	NA	NA	NA	Actinobacteriota	Acidimicrobiia	not classified	not classified	not classified	not classified	not classified	not classified	not classified	not classified	not classified	not classified	Actinobacteriota	Acidimicrobiia	not classified	not classified	not classified	not classified	terpene	17.0984515104391	964
c00613_contig_...region001	contig_25235:1.0-39526.0_pilon_pilon_pilon_pilon_pilon_pilon	NA	21201	True	NA	NA	NA	NA	Actinobacteriota	Acidimicrobiia	Microtrichales	Ilumatobacteraceae	not classified	not classified	not classified	not classified	not classified	not classified	not classified	not classified	Actinobacteriota	Acidimicrobiia	Microtrichales	Ilumatobacteraceae	not classified	not classified	hglE-KS	7.84605792960125	1319
c00686_contig_...region001	contig_4891:1.0-61579.0_pilon_pilon_pilon_pilon_pilon_pilon	NA	62004	True	NA	NA	NA	NA	not classified	not classified	not classified	not classified	not classified	not classified	not classified	not classified	not classified	not classified	not classified	not classified	not classified	not classified	not classified	not classified	not classified	not classified	NRPS	51.7623540416747	1643
c00742_contig_...region001	contig_58188:1.0-20797.0_pilon_pilon_pilon_pilon_pilon_pilon	NA	19239	True	NA	NA	NA	NA	Proteobacteria	Gammaproteobacteria	UBA7966	UBA7966	USCg-Taylor	USCg-Taylor sp002007425	not classified	not classified	not classified	not classified	not classified	not classified	Proteobacteria	Gammaproteobacteria	UBA7966	UBA7966	USCg-Taylor	USCg-Taylor sp002007425	arylpolyene	10.4406154166017	751
c00164_contig_...region001	contig_22233:1.0-67948.0_pilon_pilon_pilon_pilon_pilon_pilon	NA	18228	True	NA	NA	NA	NA	Acidobacteriota	Vicinamibacteria	Fen-336	Fen-336	not classified	not classified	not classified	not classified	not classified	not classified	not classified	not classified	Acidobacteriota	Vicinamibacteria	Fen-336	Fen-336	not classified	not classified	terpene	4.53593729435678	337
c01612_contig_...region001	contig_7905:1.0-41500.0_pilon_pilon_pilon_pilon_pilon_pilon	NA	10369	False	NA	NA	NA	NA	Bacteroidota	Bacteroidia	not classified	not classified	not classified	not classified	not classified	not classified	not classified	not classified	not classified	not classified	Bacteroidota	Bacteroidia	not classified	not classified	not classified	not classified	bacteriocin	3.43159844148348	403
c00433_contig_...region001_2	contig_43786:1.0-41974.0_pilon_pilon_pilon_pilon_pilon_pilon	NA	10771	False	NA	NA	NA	NA	Actinobacteriota	Acidimicrobiia	Acidimicrobiales	not classified	not classified	not classified	not classified	not classified	not classified	not classified	not classified	not classified	Actinobacteriota	Acidimicrobiia	Acidimicrobiales	not classified	not classified	not classified	bacteriocin	11.9261834069568	602
c00707_contig_...region002	contig_2541:1.0-162437.0_pilon_pilon_pilon_pilon_pilon_pilon	bin.104	41242	False	58	0	202486	4869004	Planctomycetota	UBA11346	UBA11346	UBA11346	BOG-1363	not classified	Planctomycetota	UBA11346	UBA11346	UBA11346	BOG-1363	not classified	Planctomycetota	UBA11346	UBA11346	UBA11346	BOG-1363	BOG-1363 sp003136555	arylpolyene	12.1790503650083	1105
c01157_contig_...region002	contig_9410:1.0-164643.0_pilon_pilon_pilon_pilon_pilon_pilon	NA	23208	False	NA	NA	NA	NA	Proteobacteria	Gammaproteobacteria	not classified	not classified	not classified	not classified	not classified	not classified	not classified	not classified	not classified	not classified	Proteobacteria	Gammaproteobacteria	not classified	not classified	not classified	not classified	terpene	15.9295811328068	1638
c00972_contig_...region001	contig_15:132.0-66163.0_pilon_pilon_pilon_pilon_pilon_pilon	NA	19222	True	NA	NA	NA	NA	Proteobacteria	Gammaproteobacteria	not classified	not classified	not classified	not classified	not classified	not classified	not classified	not classified	not classified	not classified	Proteobacteria	Gammaproteobacteria	not classified	not classified	not classified	not classified	CDPS	10.1344531485387	671
c01784_contig_...region001	contig_52760:1.0-67364.0_pilon_pilon_pilon_pilon_pilon_pilon	NA	42361	True	NA	NA	NA	NA	Actinobacteriota	Acidimicrobiia	not classified	not classified	not classified	not classified	not classified	not classified	not classified	not classified	not classified	not classified	Actinobacteriota	Acidimicrobiia	not classified	not classified	not classified	not classified	NRPS	8.1194753223655	1111
c01521_contig_...region001	contig_47615:1.0-53515.0_pilon_pilon_pilon_pilon_pilon_pilon	NA	20633	False	NA	NA	NA	NA	Proteobacteria	Alphaproteobacteria	Sphingomonadales	Sphingomonadaceae	ErythrobacterA	ErythrobacterA sp001678665	not classified	not classified	not classified	not classified	not classified	not classified	Proteobacteria	Alphaproteobacteria	Sphingomonadales	Sphingomonadaceae	ErythrobacterA	ErythrobacterA sp001678665	terpene	8.38050841149323	1219
c00785_contig_...region001	contig_14819:1.0-55192.0_pilon_pilon_pilon_pilon_pilon_pilon	NA	9971	True	NA	NA	NA	NA	Actinobacteriota	Thermoleophilia	Solirubrobacterales	Solirubrobacteraceae	not classified	not classified	not classified	not classified	not classified	not classified	not classified	not classified	Actinobacteriota	Thermoleophilia	Solirubrobacterales	Solirubrobacteraceae	not classified	not classified	bacteriocin	18.9382083303256	679
c01522_contig_...region001	contig_35926:1.0-94786.0_pilon_pilon_pilon_pilon_pilon_pilon	NA	21739	False	NA	NA	NA	NA	Actinobacteriota	Actinobacteria	Mycobacteriales	Pseudonocardiaceae	not classified	not classified	not classified	not classified	not classified	not classified	not classified	not classified	Actinobacteriota	Actinobacteria	Mycobacteriales	Pseudonocardiaceae	not classified	not classified	terpene	11.140995298053	803
c01809_scaffol...region001	scaffold_39449:1.0-72797.0_pilon_pilon_pilon_pilon_pilon_pilon	NA	16566	True	NA	NA	NA	NA	Proteobacteria	Gammaproteobacteria	UBA7966	UBA7966	USCg-Taylor	USCg-Taylor sp002007425	not classified	not classified	not classified	not classified	not classified	not classified	Proteobacteria	Gammaproteobacteria	UBA7966	UBA7966	USCg-Taylor	USCg-Taylor sp002007425	terpene	25.5096971197491	912
c00929_contig_...region001_1	contig_14956:1.0-92016.0_pilon_pilon_pilon_pilon_pilon_pilon	NA	41000	True	NA	NA	NA	NA	Proteobacteria	Gammaproteobacteria	UBA7966	UBA7966	USCg-Taylor	USCg-Taylor sp002007425	not classified	not classified	not classified	not classified	not classified	not classified	Proteobacteria	Gammaproteobacteria	UBA7966	UBA7966	USCg-Taylor	USCg-Taylor sp002007425	phosphonate	49.058291828076	1527
c01494_contig_...region001_1	contig_11584:1.0-178525.0_pilon_pilon_pilon_pilon_pilon_pilon	NA	42196	False	NA	NA	NA	NA	Verrucomicrobiota	Verrucomicrobiae	Chthoniobacterales	UBA10450	Palsa-1392	Palsa-1392 sp003169975	not classified	not classified	not classified	not classified	not classified	not classified	Verrucomicrobiota	Verrucomicrobiae	Chthoniobacterales	UBA10450	Palsa-1392	Palsa-1392 sp003169975	T1PKS	29.2249112325988	1576
c01526_contig_...region001	contig_3593:1.0-113786.0_pilon_pilon_pilon_pilon_pilon_pilon	bin.24	33914	True	65.4	5.128	106637	2806051	Actinobacteriota	Acidimicrobiia	Microtrichales	UBA8139	not classified	not classified	Actinobacteriota	Acidimicrobiia	Microtrichales	UBA8139	not classified	not classified	Actinobacteriota	Acidimicrobiia	not classified	not classified	not classified	not classified	NRPS-like	49.4923384642143	903
c00817_contig_...region001	contig_44275:1.0-38130.0_pilon_pilon_pilon_pilon_pilon_pilon	NA	10543	False	NA	NA	NA	NA	Actinobacteriota	Thermoleophilia	Solirubrobacterales	Solirubrobacteraceae	not classified	not classified	not classified	not classified	not classified	not classified	not classified	not classified	Actinobacteriota	Thermoleophilia	Solirubrobacterales	Solirubrobacteraceae	not classified	not classified	bacteriocin	9.22556208551248	379
c01356_contig_...region001_1	contig_52180:1.0-365662.0_pilon_pilon_pilon_pilon_pilon_pilon	NA	10510	False	NA	NA	NA	NA	Proteobacteria	Gammaproteobacteria	Xanthomonadales	Xanthomonadaceae	not classified	not classified	not classified	not classified	not classified	not classified	not classified	not classified	Proteobacteria	Gammaproteobacteria	Xanthomonadales	Xanthomonadaceae	not classified	not classified	siderophore	7.56421963201583	434
c00466_contig_...region001	contig_14505:1.0-63884.0_pilon_pilon_pilon_pilon_pilon_pilon	NA	49302	False	NA	NA	NA	NA	Proteobacteria	Gammaproteobacteria	UBA7966	UBA7966	USCg-Taylor	USCg-Taylor sp002007425	not classified	not classified	not classified	not classified	not classified	not classified	Proteobacteria	Gammaproteobacteria	UBA7966	UBA7966	USCg-Taylor	USCg-Taylor sp002007425	terpene_hybrid	15.7733135308372	1693
c00900_contig_...region001	contig_21049:1.0-177766.0_pilon_pilon_pilon_pilon_pilon_pilon	NA	21164	False	NA	NA	NA	NA	Actinobacteriota	Thermoleophilia	Solirubrobacterales	not classified	not classified	not classified	not classified	not classified	not classified	not classified	not classified	not classified	Actinobacteriota	Thermoleophilia	Solirubrobacterales	not classified	not classified	not classified	terpene	11.582415537397	781
c01113_contig_...region001	contig_44647:1.0-16607.0_pilon_pilon_pilon_pilon_pilon_pilon	NA	16627	True	NA	NA	NA	NA	not classified	not classified	not classified	not classified	not classified	not classified	not classified	not classified	not classified	not classified	not classified	not classified	not classified	not classified	not classified	not classified	not classified	not classified	NRPS	14.2865820653155	415
c00040_contig_...region001	contig_52883:1.0-70925.0_pilon_pilon_pilon_pilon_pilon_pilon	NA	15753	True	NA	NA	NA	NA	Bacteroidota	Bacteroidia	not classified	not classified	not classified	not classified	not classified	not classified	not classified	not classified	not classified	not classified	Bacteroidota	Bacteroidia	not classified	not classified	not classified	not classified	terpene	3.81190108191654	896
c01875_scaffol...region001	scaffold_9155:1.0-35312.0_pilon_pilon_pilon_pilon_pilon_pilon	NA	20999	False	NA	NA	NA	NA	Proteobacteria	Gammaproteobacteria	UBA7966	UBA7966	USCg-Taylor	USCg-Taylor sp002007425	not classified	not classified	not classified	not classified	not classified	not classified	Proteobacteria	Gammaproteobacteria	UBA7966	UBA7966	USCg-Taylor	USCg-Taylor sp002007425	terpene	23.3818771163141	699
c01509_contig_...region001	contig_35915:1.0-306872.0_pilon_pilon_pilon_pilon_pilon_pilon	bin.97	21344	False	62.26	2.469	214573	2403008	Proteobacteria	Gammaproteobacteria	Burkholderiales	Burkholderiaceae	not classified	not classified	Proteobacteria	Gammaproteobacteria	Burkholderiales	Burkholderiaceae	not classified	not classified	Proteobacteria	Gammaproteobacteria	Burkholderiales	not classified	not classified	not classified	terpene	9.37555554111654	709
c00575_contig_...region001	contig_8787:1.0-51623.0_pilon_pilon_pilon_pilon_pilon_pilon	NA	38845	True	NA	NA	NA	NA	Bacteroidota	Bacteroidia	Chitinophagales	Chitinophagaceae	not classified	not classified	not classified	not classified	not classified	not classified	not classified	not classified	Bacteroidota	Bacteroidia	Chitinophagales	Chitinophagaceae	not classified	not classified	T3PKS	7.3220312861216	1275
c01407_contig_...region001	contig_15458:1.0-21128.0_pilon_pilon_pilon_pilon_pilon_pilon	NA	17223	True	NA	NA	NA	NA	Planctomycetota	Planctomycetes	Planctomycetales	Planctomycetaceae	not classified	not classified	not classified	not classified	not classified	not classified	not classified	not classified	Planctomycetota	Planctomycetes	Planctomycetales	Planctomycetaceae	not classified	not classified	terpene	6.84113069566848	646
c01490_contig_...region001	contig_5907:1.0-155049.0_pilon_pilon_pilon_pilon_pilon_pilon	NA	41126	True	NA	NA	NA	NA	Actinobacteriota	not classified	not classified	not classified	not classified	not classified	not classified	not classified	not classified	not classified	not classified	not classified	Actinobacteriota	not classified	not classified	not classified	not classified	not classified	other	12.8311501759182	1347
c01371_contig_...region001_1	contig_15421:1.0-415249.0_pilon_pilon_pilon_pilon_pilon_pilon	NA	99796	False	NA	NA	NA	NA	Proteobacteria	Gammaproteobacteria	Pseudomonadales	Pseudomonadaceae	Pseudomonas_E	not classified	not classified	not classified	not classified	not classified	not classified	not classified	Proteobacteria	Gammaproteobacteria	Pseudomonadales	Pseudomonadaceae	Pseudomonas_E	not classified	NRPS	23.4378023754592	708
c00017_contig_...region001	contig_15985:1.0-99394.0_pilon_pilon_pilon_pilon_pilon_pilon	NA	12365	True	NA	NA	NA	NA	Chloroflexota	Anaerolineae	Anaerolineales	envOPS12	not classified	not classified	not classified	not classified	not classified	not classified	not classified	not classified	Chloroflexota	Anaerolineae	Anaerolineales	envOPS12	not classified	not classified	terpene	3.83473211769915	656
c01540_contig_...region001	contig_7827:1.0-101836.0_pilon_pilon_pilon_pilon_pilon_pilon	NA	40669	False	NA	NA	NA	NA	Proteobacteria	not classified	not classified	not classified	not classified	not classified	not classified	not classified	not classified	not classified	not classified	not classified	Proteobacteria	not classified	not classified	not classified	not classified	not classified	arylpolyene	6.01396473708847	1283
c01686_contig_...region003	contig_1179:1.0-1416731.0_pilon_pilon_pilon_pilon_pilon_pilon	NA	23219	False	NA	NA	NA	NA	Acidobacteriota	Vicinamibacteria	Vicinamibacterales	UBA2999	12-FULL-67-14b	not classified	not classified	not classified	not classified	not classified	not classified	not classified	Acidobacteriota	Vicinamibacteria	Vicinamibacterales	UBA2999	12-FULL-67-14b	not classified	lassopeptide	11.839052327884	1175
c01199_contig_...region001	contig_17252:1.0-35912.0_pilon_pilon_pilon_pilon_pilon_pilon	NA	30719	True	NA	NA	NA	NA	Proteobacteria	Gammaproteobacteria	not classified	not classified	not classified	not classified	not classified	not classified	not classified	not classified	not classified	not classified	Proteobacteria	Gammaproteobacteria	not classified	not classified	not classified	not classified	NRPS	17.1779388974983	944
c00329_contig_...region001	contig_6503:2729.0-182616.0_pilon_pilon_pilon_pilon_pilon_pilon	NA	44263	False	NA	NA	NA	NA	Actinobacteriota	Thermoleophilia	20CM-4-69-9	20CM-4-69-9	not classified	not classified	not classified	not classified	not classified	not classified	not classified	not classified	Actinobacteriota	Thermoleophilia	20CM-4-69-9	20CM-4-69-9	not classified	not classified	NRPS	9.27020881054344	1376
c01617_contig_...region001	contig_59197:1.0-36171.0_pilon_pilon_pilon_pilon_pilon_pilon	NA	24155	True	NA	NA	NA	NA	Bacteroidota	Bacteroidia	not classified	not classified	not classified	not classified	not classified	not classified	not classified	not classified	not classified	not classified	Bacteroidota	Bacteroidia	not classified	not classified	not classified	not classified	arylpolyene	4.57955329781066	1504
c00379_contig_...region001_1	contig_3017:1.0-150505.0_pilon_pilon_pilon_pilon_pilon_pilon	bin.8	20611	False	94.03	4.105	230572	3667918	Bacteroidota	Bacteroidia	Chitinophagales	Chitinophagaceae	Ferruginibacter	not classified	Bacteroidota	Bacteroidia	Chitinophagales	Chitinophagaceae	Ferruginibacter	not classified	Bacteroidota	Bacteroidia	Chitinophagales	Chitinophagaceae	not classified	not classified	terpene	21.7518691189332	1656
c00163_contig_...region001	contig_48242:1.0-32395.0_pilon_pilon_pilon_pilon_pilon_pilon	NA	28644	True	NA	NA	NA	NA	Actinobacteriota	Actinobacteria	not classified	not classified	not classified	not classified	not classified	not classified	not classified	not classified	not classified	not classified	Actinobacteriota	Actinobacteria	not classified	not classified	not classified	not classified	thiopeptide	6.51842015872526	768
c01172_contig_...region001	contig_51938:1.0-36448.0_pilon_pilon_pilon_pilon_pilon_pilon	NA	36550	True	NA	NA	NA	NA	Acidobacteriota	not classified	not classified	not classified	not classified	not classified	not classified	not classified	not classified	not classified	not classified	not classified	Acidobacteriota	not classified	not classified	not classified	not classified	not classified	NRPS	7.77619699042408	861
c01578_contig_...region001	contig_1975:5328.0-64860.0_pilon_pilon_pilon_pilon_pilon_pilon	NA	40699	False	NA	NA	NA	NA	Proteobacteria	Gammaproteobacteria	Burkholderiales	not classified	not classified	not classified	not classified	not classified	not classified	not classified	not classified	not classified	Proteobacteria	Gammaproteobacteria	Burkholderiales	not classified	not classified	not classified	resorcinol	4.83034271338365	1402
c00428_contig_...region001	contig_34646:1.0-78005.0_pilon_pilon_pilon_pilon_pilon_pilon	NA	42331	False	NA	NA	NA	NA	Acidobacteriota	Blastocatellia	Pyrinomonadales	Pyrinomonadaceae	OLB17	not classified	not classified	not classified	not classified	not classified	not classified	not classified	Acidobacteriota	Blastocatellia	Pyrinomonadales	Pyrinomonadaceae	OLB17	not classified	NRPS-like	15.8677601361293	1693
c00095_contig_...region001	contig_14124:1.0-91840.0_pilon_pilon_pilon_pilon_pilon_pilon	NA	57405	False	NA	NA	NA	NA	not classified	not classified	not classified	not classified	not classified	not classified	not classified	not classified	not classified	not classified	not classified	not classified	not classified	not classified	not classified	not classified	not classified	not classified	NRPS	7.08381364595341	1207
c00090_contig_...region001_1	contig_1009:1.0-77288.0_pilon_pilon_pilon_pilon_pilon_pilon	NA	17277	True	NA	NA	NA	NA	Actinobacteriota	Acidimicrobiia	not classified	not classified	not classified	not classified	not classified	not classified	not classified	not classified	not classified	not classified	Actinobacteriota	Acidimicrobiia	not classified	not classified	not classified	not classified	lassopeptide	20.7454301526077	1153
c01377_contig_...region001	contig_1347:1.0-19367.0_pilon_pilon_pilon_pilon_pilon_pilon	NA	19407	True	NA	NA	NA	NA	Actinobacteriota	Actinobacteria	Mycobacteriales	Pseudonocardiaceae	not classified	not classified	not classified	not classified	not classified	not classified	not classified	not classified	Actinobacteriota	Actinobacteria	Mycobacteriales	Pseudonocardiaceae	not classified	not classified	NRPS	6.3585819549647	617
c01816_contig_...region001_1	contig_31898:1.0-55669.0_pilon_pilon_pilon_pilon_pilon_pilon	NA	10871	False	NA	NA	NA	NA	Proteobacteria	Gammaproteobacteria	Burkholderiales	not classified	not classified	not classified	not classified	not classified	not classified	not classified	not classified	not classified	Proteobacteria	Gammaproteobacteria	Burkholderiales	not classified	not classified	not classified	bacteriocin	3.95576778084946	640
c00997_contig_...region001	contig_54151:1.0-24246.0_pilon_pilon_pilon_pilon_pilon_pilon	NA	18589	True	NA	NA	NA	NA	Elusimicrobiota	Elusimicrobia	F11	F11	F11	F11 sp002176905	not classified	not classified	not classified	not classified	not classified	not classified	Elusimicrobiota	Elusimicrobia	F11	F11	F11	F11 sp002176905	terpene	6.36693548387097	1088
c01797_scaffol...region001	scaffold_34035:1.0-120235.0_pilon_pilon_pilon_pilon_pilon_pilon	NA	41143	False	NA	NA	NA	NA	Verrucomicrobiota	Verrucomicrobiae	Chthoniobacterales	UBA10450	Palsa-1392	Palsa-1392 sp003169975	not classified	not classified	not classified	not classified	not classified	not classified	Verrucomicrobiota	Verrucomicrobiae	Chthoniobacterales	UBA10450	Palsa-1392	Palsa-1392 sp003169975	ladderane	11.6090640785046	1227
c00670_contig_...region001	contig_8893:1.0-117663.0_pilon_pilon_pilon_pilon_pilon_pilon	NA	41499	False	NA	NA	NA	NA	Actinobacteriota	Thermoleophilia	20CM-4-69-9	20CM-4-69-9	not classified	not classified	not classified	not classified	not classified	not classified	not classified	not classified	Actinobacteriota	Thermoleophilia	20CM-4-69-9	20CM-4-69-9	not classified	not classified	RiPP_hybrid	17.8741583786185	1669
c01402_contig_...region001_1	contig_5897:1.0-41138.0_pilon_pilon_pilon_pilon_pilon_pilon	NA	18851	True	NA	NA	NA	NA	Proteobacteria	Gammaproteobacteria	Burkholderiales	not classified	not classified	not classified	not classified	not classified	not classified	not classified	not classified	not classified	Proteobacteria	Gammaproteobacteria	Burkholderiales	not classified	not classified	not classified	terpene	5.21784925116622	738
c00100_contig_...region001_2	contig_22167:1.0-86654.0_pilon_pilon_pilon_pilon_pilon_pilon	NA	20780	False	NA	NA	NA	NA	Acidobacteriota	Vicinamibacteria	Vicinamibacterales	2-12-FULL-66-21	not classified	not classified	not classified	not classified	not classified	not classified	not classified	not classified	Acidobacteriota	Vicinamibacteria	Vicinamibacterales	2-12-FULL-66-21	not classified	not classified	terpene	25.0142185013492	1325
c00801_contig_...region001_1	contig_30699:1.0-115711.0_pilon_pilon_pilon_pilon_pilon_pilon	bin.46	43309	False	83.68	2.545	79658	4309640	Proteobacteria	Gammaproteobacteria	Xanthomonadales	Xanthomonadaceae	Stenotrophomonas	Stenotrophomonas maltophilia_L	Proteobacteria	Gammaproteobacteria	Xanthomonadales	Xanthomonadaceae	Stenotrophomonas	Stenotrophomonas maltophilia_L	Proteobacteria	Gammaproteobacteria	Xanthomonadales	Xanthomonadaceae	Stenotrophomonas	not classified	arylpolyene	21.8621725031313	501
c01643_contig_...region001	contig_29571:1.0-53041.0_pilon_pilon_pilon_pilon_pilon_pilon	NA	21190	True	NA	NA	NA	NA	Proteobacteria	Gammaproteobacteria	UBA7966	UBA7966	USCg-Taylor	USCg-Taylor sp002007425	not classified	not classified	not classified	not classified	not classified	not classified	Proteobacteria	Gammaproteobacteria	UBA7966	UBA7966	USCg-Taylor	USCg-Taylor sp002007425	terpene	17.4578125293686	874
c00457_contig_...region001	contig_59984:1.0-33965.0_pilon_pilon_pilon_pilon_pilon_pilon	NA	34115	True	NA	NA	NA	NA	Bacteroidota	Bacteroidia	Chitinophagales	Chitinophagaceae	not classified	not classified	not classified	not classified	not classified	not classified	not classified	not classified	Bacteroidota	Bacteroidia	Chitinophagales	Chitinophagaceae	not classified	not classified	NRPS	3.04036347647662	458
c00134_contig_...region001	contig_4821:1.0-77596.0_pilon_pilon_pilon_pilon_pilon_pilon	NA	21557	False	NA	NA	NA	NA	Actinobacteriota	Acidimicrobiia	not classified	not classified	not classified	not classified	not classified	not classified	not classified	not classified	not classified	not classified	Actinobacteriota	Acidimicrobiia	not classified	not classified	not classified	not classified	terpene	12.7471623916346	756
c01554_contig_...region001	contig_13679:1.0-500264.0_pilon_pilon_pilon_pilon_pilon_pilon	bin.112	23403	False	50	0	444655	4123314	Acidobacteriota	Vicinamibacteria	Vicinamibacterales	UBA2999	not classified	not classified	Acidobacteriota	Vicinamibacteria	Vicinamibacterales	UBA2999	not classified	not classified	Acidobacteriota	Vicinamibacteria	Vicinamibacterales	UBA2999	not classified	not classified	lassopeptide	24.5676978137555	1512
c01519_contig_...region001	contig_56954:1.0-13714.0_pilon_pilon_pilon_pilon_pilon_pilon	NA	14027	True	NA	NA	NA	NA	Verrucomicrobiota	Verrucomicrobiae	Pedosphaerales	not classified	not classified	not classified	not classified	not classified	not classified	not classified	not classified	not classified	Verrucomicrobiota	Verrucomicrobiae	Pedosphaerales	not classified	not classified	not classified	NRPS	4.55963498966279	555
c00186_contig_...region001	contig_57577:1.0-83366.0_pilon_pilon_pilon_pilon_pilon_pilon	NA	11131	False	NA	NA	NA	NA	Myxococcota	Polyangia	Polyangiales	Polyangiaceae	not classified	not classified	not classified	not classified	not classified	not classified	not classified	not classified	Myxococcota	Polyangia	Polyangiales	Polyangiaceae	not classified	not classified	bacteriocin	7.42042797843409	622
c01032_contig_...region001_1	contig_11104:1.0-309673.0_pilon_pilon_pilon_pilon_pilon_pilon	bin.86	42637	False	67.45	2.564	149434	2310882	Acidobacteriota	Vicinamibacteria	Vicinamibacterales	2-12-FULL-66-21	not classified	not classified	Acidobacteriota	Vicinamibacteria	Vicinamibacterales	2-12-FULL-66-21	not classified	not classified	Acidobacteriota	Vicinamibacteria	Vicinamibacterales	2-12-FULL-66-21	not classified	not classified	NRPS-like	91.4694575189211	1095
c01606_contig_...region001	contig_549:1.0-304971.0_pilon_pilon_pilon_pilon_pilon_pilon	bin.102	54008	False	66.47	2.611	227260	10791384	Acidobacteriota	Acidobacteriae	20CM-2-55-15	not classified	not classified	not classified	Acidobacteriota	Acidobacteriae	20CM-2-55-15	not classified	not classified	not classified	Acidobacteriota	not classified	not classified	not classified	not classified	not classified	NRPS	9.80067780451412	1744
c01424_contig_...region001	contig_47486:1.0-19766.0_pilon_pilon_pilon_pilon_pilon_pilon	NA	18577	True	NA	NA	NA	NA	Proteobacteria	Alphaproteobacteria	Sphingomonadales	Sphingomonadaceae	SphingomonasA	SphingomonasA jaspsi	not classified	not classified	not classified	not classified	not classified	not classified	Proteobacteria	Alphaproteobacteria	Sphingomonadales	Sphingomonadaceae	SphingomonasA	SphingomonasA jaspsi	terpene	10.6798501038132	978
c00662_contig_...region001	contig_8883:1.0-167796.0_pilon_pilon_pilon_pilon_pilon_pilon	NA	51666	False	NA	NA	NA	NA	Proteobacteria	Gammaproteobacteria	UBA7966	UBA7966	USCg-Taylor	USCg-Taylor sp002007425	not classified	not classified	not classified	not classified	not classified	not classified	Proteobacteria	Gammaproteobacteria	UBA7966	UBA7966	USCg-Taylor	USCg-Taylor sp002007425	terpene_hybrid	88.7061801944783	2186
c01257_contig_...region001_1	contig_33464:1.0-181022.0_pilon_pilon_pilon_pilon_pilon_pilon	NA	47187	True	NA	NA	NA	NA	Actinobacteriota	Thermoleophilia	Solirubrobacterales	not classified	not classified	not classified	not classified	not classified	not classified	not classified	not classified	not classified	Actinobacteriota	Thermoleophilia	Solirubrobacterales	not classified	not classified	not classified	T2PKS	9.57414004812537	1753
c00963_contig_...region001	contig_49252:1.0-33514.0_pilon_pilon_pilon_pilon_pilon_pilon	NA	21245	False	NA	NA	NA	NA	Proteobacteria	Alphaproteobacteria	Sphingomonadales	Sphingomonadaceae	SphingomonasA	not classified	not classified	not classified	not classified	not classified	not classified	not classified	Proteobacteria	Alphaproteobacteria	Sphingomonadales	Sphingomonadaceae	SphingomonasA	not classified	terpene	9.72328558366352	820
c00565_contig_...region001	contig_6751:1.0-76101.0_pilon_pilon_pilon_pilon_pilon_pilon	NA	13713	True	NA	NA	NA	NA	Actinobacteriota	not classified	not classified	not classified	not classified	not classified	not classified	not classified	not classified	not classified	not classified	not classified	Actinobacteriota	not classified	not classified	not classified	not classified	not classified	terpene	11.4266353002679	597
c00818_contig_...region001_2	contig_39621:1.0-69218.0_pilon_pilon_pilon_pilon_pilon_pilon	NA	34503	True	NA	NA	NA	NA	Actinobacteriota	Thermoleophilia	not classified	not classified	not classified	not classified	not classified	not classified	not classified	not classified	not classified	not classified	Actinobacteriota	Thermoleophilia	not classified	not classified	not classified	not classified	other	12.3825894535883	1386
c01812_contig_...region001_1	contig_13948:1.0-41311.0_pilon_pilon_pilon_pilon_pilon_pilon	NA	10595	False	NA	NA	NA	NA	Proteobacteria	Gammaproteobacteria	Burkholderiales	not classified	not classified	not classified	not classified	not classified	not classified	not classified	not classified	not classified	Proteobacteria	Gammaproteobacteria	Burkholderiales	not classified	not classified	not classified	bacteriocin	6.88254113345521	452
c01549_contig_...region001	contig_5913:1.0-147005.0_pilon_pilon_pilon_pilon_pilon_pilon	NA	38636	False	NA	NA	NA	NA	Actinobacteriota	Thermoleophilia	20CM-4-69-9	20CM-4-69-9	not classified	not classified	not classified	not classified	not classified	not classified	not classified	not classified	Actinobacteriota	Thermoleophilia	20CM-4-69-9	20CM-4-69-9	not classified	not classified	RiPP_hybrid	12.0837501951388	1369
c00267_contig_...region001	contig_6447:2923.0-184559.0_pilon_pilon_pilon_pilon_pilon_pilon	bin.54	23497	True	56.26	0	171568	1817464	Actinobacteriota	Actinobacteria	Sporichthyales	Sporichthyaceae	not classified	not classified	Actinobacteriota	Actinobacteria	Sporichthyales	Sporichthyaceae	not classified	not classified	Actinobacteriota	Actinobacteria	not classified	not classified	not classified	not classified	T3PKS	14.080553062382	807
c00840_contig_...region001	contig_37331:1.0-29538.0_pilon_pilon_pilon_pilon_pilon_pilon	NA	12611	True	NA	NA	NA	NA	Bacteroidota	Ignavibacteria	SJA-28	B-1AR	not classified	not classified	not classified	not classified	not classified	not classified	not classified	not classified	Bacteroidota	Ignavibacteria	SJA-28	B-1AR	not classified	not classified	terpene	4.61759209823812	592
c00109_contig_...region001	contig_22176:1.0-111387.0_pilon_pilon_pilon_pilon_pilon_pilon	bin.64	42538	False	76.67	8.95	118653	1957623	Chloroflexota_A	Ellin6529	QHBO01	QHBO01	not classified	not classified	Chloroflexota_A	Ellin6529	QHBO01	QHBO01	not classified	not classified	Chloroflexota_A	Ellin6529	QHBO01	QHBO01	QHBO01	QHBO01 sp003243965	NRPS-like	25.4851011518213	1521
c00911_contig_...region001	contig_468:1.0-59969.0_pilon_pilon_pilon_pilon_pilon_pilon	NA	41019	False	NA	NA	NA	NA	Bacteroidota	Bacteroidia	Chitinophagales	Chitinophagaceae	not classified	not classified	not classified	not classified	not classified	not classified	not classified	not classified	Bacteroidota	Bacteroidia	Chitinophagales	Chitinophagaceae	not classified	not classified	T3PKS	7.39295718287315	1228
c00722_contig_...region001_1	contig_2086:1.0-56179.0_pilon_pilon_pilon_pilon_pilon_pilon	NA	10913	False	NA	NA	NA	NA	Proteobacteria	Alphaproteobacteria	Rhizobiales	not classified	not classified	not classified	not classified	not classified	not classified	not classified	not classified	not classified	Proteobacteria	Alphaproteobacteria	Rhizobiales	not classified	not classified	not classified	bacteriocin	11.2780265883061	963
c01461_contig_...region001_1	contig_13571:1.0-24474.0_pilon_pilon_pilon_pilon_pilon_pilon	NA	20611	True	NA	NA	NA	NA	Proteobacteria	Gammaproteobacteria	Xanthomonadales	Xanthomonadaceae	not classified	not classified	not classified	not classified	not classified	not classified	not classified	not classified	Proteobacteria	Gammaproteobacteria	Xanthomonadales	Xanthomonadaceae	not classified	not classified	resorcinol	4.00609880056922	776
c00348_contig_...region001	contig_10368:1.0-273354.0_pilon_pilon_pilon_pilon_pilon_pilon	NA	85113	False	NA	NA	NA	NA	Bacteroidota	Bacteroidia	Chitinophagales	Chitinophagaceae	not classified	not classified	not classified	not classified	not classified	not classified	not classified	not classified	Bacteroidota	Bacteroidia	Chitinophagales	Chitinophagaceae	not classified	not classified	NRPS	11.5466095812846	1371
c00664_contig_...region001	contig_1272:1.0-277103.0_pilon_pilon_pilon_pilon_pilon_pilon	bin.36	20753	False	60.72	2.136	127209	2163372	Actinobacteriota	Acidimicrobiia	not classified	not classified	not classified	not classified	Actinobacteriota	Acidimicrobiia	not classified	not classified	not classified	not classified	Actinobacteriota	not classified	not classified	not classified	not classified	not classified	terpene	6.19575240972522	956
c00825_contig_...region001	contig_41884:2797.0-112055.0_pilon_pilon_pilon_pilon_pilon_pilon	NA	40183	False	NA	NA	NA	NA	Actinobacteriota	Actinobacteria	Propionibacteriales	Nocardioidaceae	Nocardioides	not classified	not classified	not classified	not classified	not classified	not classified	not classified	Actinobacteriota	Actinobacteria	Propionibacteriales	Nocardioidaceae	Nocardioides	not classified	T3PKS	6.8994642236729	1269
c00546_contig_...region001	contig_27896:1.0-81803.0_pilon_pilon_pilon_pilon_pilon_pilon	NA	26099	False	NA	NA	NA	NA	Actinobacteriota	Acidimicrobiia	not classified	not classified	not classified	not classified	not classified	not classified	not classified	not classified	not classified	not classified	Actinobacteriota	Acidimicrobiia	not classified	not classified	not classified	not classified	lassopeptide	9.11268034704621	918
c01171_contig_...region001	contig_4714:1.0-182108.0_pilon_pilon_pilon_pilon_pilon_pilon	NA	40381	False	NA	NA	NA	NA	Proteobacteria	Gammaproteobacteria	Burkholderiales	not classified	not classified	not classified	not classified	not classified	not classified	not classified	not classified	not classified	Proteobacteria	Gammaproteobacteria	Burkholderiales	not classified	not classified	not classified	arylpolyene	16.7504693101278	1941
c00562_contig_...region001	contig_39321:1.0-30965.0_pilon_pilon_pilon_pilon_pilon_pilon	NA	10669	False	NA	NA	NA	NA	Proteobacteria	Gammaproteobacteria	Burkholderiales	not classified	not classified	not classified	not classified	not classified	not classified	not classified	not classified	not classified	Proteobacteria	Gammaproteobacteria	Burkholderiales	not classified	not classified	not classified	bacteriocin	8.03648221088655	765
c00787_contig_...region001	contig_6994:1.0-1431266.0_pilon_pilon_pilon_pilon_pilon_pilon	NA	40856	False	NA	NA	NA	NA	Acidobacteriota	Vicinamibacteria	Vicinamibacterales	not classified	not classified	not classified	not classified	not classified	not classified	not classified	not classified	not classified	Acidobacteriota	Vicinamibacteria	Vicinamibacterales	not classified	not classified	not classified	T1PKS	10.9828141902663	1397
c01507_contig_...region001	contig_7794:1.0-67911.0_pilon_pilon_pilon_pilon_pilon_pilon	NA	21839	False	NA	NA	NA	NA	Gemmatimonadota	Gemmatimonadetes	Gemmatimonadales	Gemmatimonadaceae	not classified	not classified	not classified	not classified	not classified	not classified	not classified	not classified	Gemmatimonadota	Gemmatimonadetes	Gemmatimonadales	Gemmatimonadaceae	not classified	not classified	terpene	29.0376340143438	1171
c01124_contig_...region001	contig_37732:1.0-468554.0_pilon_pilon_pilon_pilon_pilon_pilon	bin.12	56427	False	71.87	1.798	436639	4902274	Bacteroidota	Bacteroidia	Chitinophagales	Chitinophagaceae	not classified	not classified	Bacteroidota	Bacteroidia	Chitinophagales	Chitinophagaceae	not classified	not classified	Bacteroidota	Bacteroidia	Chitinophagales	Chitinophagaceae	not classified	not classified	NRPS_PKS_hybrid	8.20692291963091	1491
c00690_contig_...region001	contig_3277:1.0-74484.0_pilon_pilon_pilon_pilon_pilon_pilon	NA	41656	False	NA	NA	NA	NA	Proteobacteria	Gammaproteobacteria	UBA7966	UBA7966	USCg-Taylor	USCg-Taylor sp002007425	not classified	not classified	not classified	not classified	not classified	not classified	Proteobacteria	Gammaproteobacteria	UBA7966	UBA7966	USCg-Taylor	USCg-Taylor sp002007425	phosphonate	41.4510317588264	1515
c01499_contig_...region001	contig_45114:1.0-127373.0_pilon_pilon_pilon_pilon_pilon_pilon	NA	21985	False	NA	NA	NA	NA	Actinobacteriota	Acidimicrobiia	UBA5794	not classified	not classified	not classified	not classified	not classified	not classified	not classified	not classified	not classified	Actinobacteriota	Acidimicrobiia	UBA5794	not classified	not classified	not classified	lassopeptide	5.12121046423522	1313
c01190_contig_...region001	contig_13269:1.0-97857.0_pilon_pilon_pilon_pilon_pilon_pilon	bin.84	29102	True	52.78	0.868	172133	5569364	Bacteroidota	Bacteroidia	Cytophagales	Cyclobacteriaceae	Chryseolinea	not classified	Bacteroidota	Bacteroidia	Cytophagales	Cyclobacteriaceae	Chryseolinea	not classified	Bacteroidota	Bacteroidia	Cytophagales	Cyclobacteriaceae	not classified	not classified	T3PKS	6.04279548167876	1353
c01363_contig_...region001_1	contig_11445:1.0-74416.0_pilon_pilon_pilon_pilon_pilon_pilon	NA	6757	True	NA	NA	NA	NA	Proteobacteria	Alphaproteobacteria	Rhizobiales	not classified	not classified	not classified	not classified	not classified	not classified	not classified	not classified	not classified	Proteobacteria	Alphaproteobacteria	Rhizobiales	not classified	not classified	not classified	bacteriocin	6.86427949936417	408
c00993_contig_...region001_2	contig_606:1.0-124184.0_pilon_pilon_pilon_pilon_pilon_pilon	NA	20984	False	NA	NA	NA	NA	Proteobacteria	Gammaproteobacteria	not classified	not classified	not classified	not classified	not classified	not classified	not classified	not classified	not classified	not classified	Proteobacteria	Gammaproteobacteria	not classified	not classified	not classified	not classified	terpene	23.8372646630691	890
c00681_contig_...region001	contig_60247:1.0-45989.0_pilon_pilon_pilon_pilon_pilon_pilon	NA	45869	True	NA	NA	NA	NA	Proteobacteria	Gammaproteobacteria	Burkholderiales	Burkholderiaceae	not classified	not classified	not classified	not classified	not classified	not classified	not classified	not classified	Proteobacteria	Gammaproteobacteria	Burkholderiales	Burkholderiaceae	not classified	not classified	acyl_amino_acids	8.47836229261593	1358
c00503_contig_...region001	contig_25062:1.0-171767.0_pilon_pilon_pilon_pilon_pilon_pilon	bin.47	21314	False	50.72	8.119	74251	4604162	Actinobacteriota	Acidimicrobiia	Microtrichales	Ilumatobacteraceae	Ilumatobacter	not classified	Actinobacteriota	Acidimicrobiia	Microtrichales	Ilumatobacteraceae	Ilumatobacter	not classified	Actinobacteriota	Acidimicrobiia	Microtrichales	Ilumatobacteraceae	Ilumatobacter	not classified	terpene	8.38092112905099	945
c00577_contig_...region001	contig_18617:1.0-66955.0_pilon_pilon_pilon_pilon_pilon_pilon	NA	24700	False	NA	NA	NA	NA	not classified	not classified	not classified	not classified	not classified	not classified	not classified	not classified	not classified	not classified	not classified	not classified	not classified	not classified	not classified	not classified	not classified	not classified	terpene	4.15733901233097	708
c01305_contig_...region001	contig_47317:1.0-88539.0_pilon_pilon_pilon_pilon_pilon_pilon	NA	11043	False	NA	NA	NA	NA	Proteobacteria	Gammaproteobacteria	Burkholderiales	Burkholderiaceae	not classified	not classified	not classified	not classified	not classified	not classified	not classified	not classified	Proteobacteria	Gammaproteobacteria	Burkholderiales	Burkholderiaceae	not classified	not classified	bacteriocin	6.1747155727446	589
c00013_contig_...region001_1	contig_17985:1.0-40003.0_pilon_pilon_pilon_pilon_pilon_pilon	NA	40200	True	NA	NA	NA	NA	Chloroflexota_A	Ellin6529	CSP1-4	CSP1-4	not classified	not classified	not classified	not classified	not classified	not classified	not classified	not classified	Chloroflexota_A	Ellin6529	CSP1-4	CSP1-4	not classified	not classified	NRPS	5.40825870646766	1382
c00398_contig_...region001_1	contig_20512:1.0-105297.0_pilon_pilon_pilon_pilon_pilon_pilon	NA	42057	True	NA	NA	NA	NA	not classified	not classified	not classified	not classified	not classified	not classified	not classified	not classified	not classified	not classified	not classified	not classified	not classified	not classified	not classified	not classified	not classified	not classified	arylpolyene	6.04773805128788	1365
c00474_contig_...region001_1	contig_1851:1.0-293519.0_pilon_pilon_pilon_pilon_pilon_pilon	NA	18122	True	NA	NA	NA	NA	Proteobacteria	Gammaproteobacteria	Burkholderiales	Burkholderiaceae	not classified	not classified	not classified	not classified	not classified	not classified	not classified	not classified	Proteobacteria	Gammaproteobacteria	Burkholderiales	Burkholderiaceae	not classified	not classified	betalactone	9.15997153034606	943
c00544_contig_...region001	contig_5578:1.0-193116.0_pilon_pilon_pilon_pilon_pilon_pilon	NA	33052	True	NA	NA	NA	NA	Bacteroidota	Bacteroidia	Flavobacteriales	Flavobacteriaceae	not classified	not classified	not classified	not classified	not classified	not classified	not classified	not classified	Bacteroidota	Bacteroidia	Flavobacteriales	Flavobacteriaceae	not classified	not classified	T3PKS	6.56374605815245	2012
c00675_contig_...region001_2	contig_55921:1.0-28868.0_pilon_pilon_pilon_pilon_pilon_pilon	NA	20651	False	NA	NA	NA	NA	Actinobacteriota	not classified	not classified	not classified	not classified	not classified	not classified	not classified	not classified	not classified	not classified	not classified	Actinobacteriota	not classified	not classified	not classified	not classified	not classified	terpene	5.12832057631697	559
c01802_contig_...region001	contig_57294:1.0-54829.0_pilon_pilon_pilon_pilon_pilon_pilon	NA	19672	True	NA	NA	NA	NA	Actinobacteriota	Actinobacteria	Mycobacteriales	Pseudonocardiaceae	Pseudonocardia	not classified	not classified	not classified	not classified	not classified	not classified	not classified	Actinobacteriota	Actinobacteria	Mycobacteriales	Pseudonocardiaceae	Pseudonocardia	not classified	terpene	12.9220843040186	793
c01654_contig_...region001	contig_795:1.0-111541.0_pilon_pilon_pilon_pilon_pilon_pilon	NA	20630	False	NA	NA	NA	NA	Acidobacteriota	Vicinamibacteria	Vicinamibacterales	not classified	not classified	not classified	not classified	not classified	not classified	not classified	not classified	not classified	Acidobacteriota	Vicinamibacteria	Vicinamibacterales	not classified	not classified	not classified	terpene	19.4789558665231	934
c01787_scaffol...region001	scaffold_3213:1.0-284826.0_pilon_pilon_pilon_pilon_pilon_pilon	NA	10384	False	NA	NA	NA	NA	Chloroflexota_A	Ellin6529	QHBO01	QHBO01	QHBO01	QHBO01 sp003243965	not classified	not classified	not classified	not classified	not classified	not classified	Chloroflexota_A	Ellin6529	QHBO01	QHBO01	QHBO01	QHBO01 sp003243965	ectoine	13.9904399308406	779
c00993_contig_...region001_3	contig_7220:1.0-662828.0_pilon_pilon_pilon_pilon_pilon_pilon	bin.19	21488	False	77.25	1.588	251377	3687476	Proteobacteria	Gammaproteobacteria	Burkholderiales	Burkholderiaceae	Polaromonas	not classified	Proteobacteria	Gammaproteobacteria	Burkholderiales	Burkholderiaceae	Polaromonas	not classified	Proteobacteria	Gammaproteobacteria	Burkholderiales	Burkholderiaceae	not classified	not classified	terpene	11.9202426495356	730
c00855_contig_...region001	contig_49105:26098.0-691409.0_pilon_pilon_pilon_pilon_pilon_pilon	bin.62	41620	False	77.17	3.738	489550	3803287	Proteobacteria	Gammaproteobacteria	Burkholderiales	Burkholderiaceae	Herminiimonas	not classified	Proteobacteria	Gammaproteobacteria	Burkholderiales	Burkholderiaceae	Herminiimonas	not classified	Proteobacteria	Gammaproteobacteria	Burkholderiales	Burkholderiaceae	not classified	not classified	resorcinol	8.16336062495305	1061
c00134_contig_...region001_1	contig_32074:1.0-41821.0_pilon_pilon_pilon_pilon_pilon_pilon	NA	21937	True	NA	NA	NA	NA	Bacteroidota	Bacteroidia	Chitinophagales	Chitinophagaceae	not classified	not classified	not classified	not classified	not classified	not classified	not classified	not classified	Bacteroidota	Bacteroidia	Chitinophagales	Chitinophagaceae	not classified	not classified	NRPS	5.4435266953893	837
c00833_contig_...region001	contig_51494:1.0-14064.0_pilon_pilon_pilon_pilon_pilon_pilon	NA	14095	True	NA	NA	NA	NA	Actinobacteriota	Thermoleophilia	Solirubrobacterales	Solirubrobacteraceae	Patulibacter	Patulibacter minatonensis	not classified	not classified	not classified	not classified	not classified	not classified	Actinobacteriota	Thermoleophilia	Solirubrobacterales	Solirubrobacteraceae	Patulibacter	Patulibacter minatonensis	RiPP_hybrid	6.29833274210713	589
c01710_contig_...region001	contig_31772:1.0-54998.0_pilon_pilon_pilon_pilon_pilon_pilon	NA	25215	True	NA	NA	NA	NA	not classified	not classified	not classified	not classified	not classified	not classified	not classified	not classified	not classified	not classified	not classified	not classified	not classified	not classified	not classified	not classified	not classified	not classified	NRPS	22.6222803513671	1654
c00419_contig_...region001	contig_10454:1.0-73122.0_pilon_pilon_pilon_pilon_pilon_pilon	NA	10744	False	NA	NA	NA	NA	Proteobacteria	not classified	not classified	not classified	not classified	not classified	not classified	not classified	not classified	not classified	not classified	not classified	Proteobacteria	not classified	not classified	not classified	not classified	not classified	bacteriocin	12.011679765045	495
c00264_contig_...region001	contig_2744:1.0-839612.0_pilon_pilon_pilon_pilon_pilon_pilon	bin.34	23224	False	95.54	1.143	990805	6904799	Proteobacteria	Gammaproteobacteria	Pseudomonadales	Pseudomonadaceae	Pseudomonas_E	Pseudomonas_E sp001705835	Proteobacteria	Gammaproteobacteria	Pseudomonadales	Pseudomonadaceae	Pseudomonas_E	Pseudomonas_E sp001705835	Proteobacteria	Gammaproteobacteria	Pseudomonadales	Pseudomonadaceae	Pseudomonas_E	not classified	betalactone	21.9547781194426	490
c00211_contig_...region001_1	contig_32166:1.0-125234.0_pilon_pilon_pilon_pilon_pilon_pilon	bin.40	41098	False	89.03	1.724	1031226	4287441	Bacteroidota	Bacteroidia	Chitinophagales	Chitinophagaceae	Palsa-955	not classified	Bacteroidota	Bacteroidia	Chitinophagales	Chitinophagaceae	Palsa-955	not classified	Bacteroidota	Bacteroidia	Chitinophagales	Chitinophagaceae	Palsa-955	Palsa-955 sp002050465	T3PKS	18.9712447824803	1308
c01774_contig_...region001	contig_19945:1.0-22232.0_pilon_pilon_pilon_pilon_pilon_pilon	NA	18245	True	NA	NA	NA	NA	Actinobacteriota	Thermoleophilia	Solirubrobacterales	Solirubrobacteraceae	not classified	not classified	not classified	not classified	not classified	not classified	not classified	not classified	Actinobacteriota	Thermoleophilia	Solirubrobacterales	Solirubrobacteraceae	not classified	not classified	terpene	15.5160435017077	836
c01683_contig_...region001	contig_13811:1.0-51744.0_pilon_pilon_pilon_pilon_pilon_pilon	NA	20543	False	NA	NA	NA	NA	Proteobacteria	not classified	not classified	not classified	not classified	not classified	not classified	not classified	not classified	not classified	not classified	not classified	Proteobacteria	not classified	not classified	not classified	not classified	not classified	terpene	5.17478743642505	525
c00818_contig_...region001	contig_9051:7991.0-86177.0_pilon_pilon_pilon_pilon_pilon_pilon	NA	21638	False	NA	NA	NA	NA	Actinobacteriota	Acidimicrobiia	not classified	not classified	not classified	not classified	not classified	not classified	not classified	not classified	not classified	not classified	Actinobacteriota	Acidimicrobiia	not classified	not classified	not classified	not classified	terpene	9.65534653080777	793
c00405_contig_...region001_1	contig_12436:1.0-116757.0_pilon_pilon_pilon_pilon_pilon_pilon	bin.15	32136	True	59.37	5.344	123314	3200494	Bacteroidota	Ignavibacteria	SJA-28	B-1AR	UBA2330	not classified	Bacteroidota	Ignavibacteria	SJA-28	B-1AR	UBA2330	not classified	Bacteroidota	Ignavibacteria	SJA-28	B-1AR	UBA2330	UBA2330 sp002344965	NRPS	6.86752803718392	1625
c00515_contig_...region001	contig_5795:1.0-33731.0_pilon_pilon_pilon_pilon_pilon_pilon	NA	10837	False	NA	NA	NA	NA	Proteobacteria	Alphaproteobacteria	not classified	not classified	not classified	not classified	not classified	not classified	not classified	not classified	not classified	not classified	Proteobacteria	Alphaproteobacteria	not classified	not classified	not classified	not classified	bacteriocin	5.72422187445662	668
c01552_contig_...region001	contig_31586:1.0-58733.0_pilon_pilon_pilon_pilon_pilon_pilon	bin.58	40969	True	59.61	3.409	139186	6250952	Planctomycetota	UBA1135	UBA2386	UBA2386	UBA2386	not classified	Planctomycetota	UBA1135	UBA2386	UBA2386	UBA2386	not classified	Planctomycetota	UBA1135	UBA2386	UBA2386	UBA2386	UBA2386 sp002343845	T3PKS	4.70673142236109	743
[truncated: 481 more rows]
