# Supplementary material for: Biosynthetic potential of uncultured Antarctic soil bacteria revealed through long-read metagenomic sequencing
Source: ISME J. 2021 Jul 12;16(1):101–11. doi: 10.1038/s41396-021-01052-3 (PMC8692599; doi:10.1038/s41396-021-01052-3)
Supplement: Supplementary file 3 — BGC genes for figure 4 [file 41396_2021_1052_MOESM3_ESM.xlsx]

## Sheet: contig_2148_BGC1_ladderane
molecule	gene	start	end	strand	direction	annotation	result
BGC1: ladderane	ctg423_476	1924	2818	reverse	-1	Tailoring or precursor synthesis	gb|PHX73469.1| xylose isomerase [Opitutae bacterium]
BGC1: ladderane	ctg423_477	3129	3570	forward	1	Other or hypothetical protein	?? gb|MSU23179.1| hypothetical protein [Opitutus sp.]
BGC1: ladderane	ctg423_478	3767	4646	forward	1	Oxidoreductase	?? tpg|HAO81082.1| TPA: NAD(P)-dependent oxidoreductase [Verrucomicrobia subdivision 3 bacterium]
BGC1: ladderane	ctg423_479	4844	5468	reverse	-1	DNA-binding	gb|TAN41295.1| DNA-binding protein [Nitrospirae bacterium]
BGC1: ladderane	ctg423_480	5660	8042	reverse	-1	Tailoring or precursor synthesis	gb|MSU50177.1| M28 family peptidase [Opitutus sp.]
BGC1: ladderane	ctg423_481	8032	9475	reverse	-1	Tailoring or precursor synthesis	gb|MYB52712.1| sulfatase [Acidobacteriia bacterium]
BGC1: ladderane	ctg423_482	9588	11133	reverse	-1	Tailoring or precursor synthesis	gb|MSU49779.1| heparan N-sulfatase [Opitutus sp.]
BGC1: ladderane	ctg423_483	11354	12737	forward	1	Oxidoreductase	gb|MSU68182.1| Gfo/Idh/MocA family oxidoreductase [Opitutaceae bacterium]
BGC1: ladderane	ctg423_484	12892	13804	forward	1	Oxidoreductase	tpg|HIA47501.1| TPA: oxidoreductase [Candidatus Hydrogenedentes bacterium]
BGC1: ladderane	ctg423_485	13800	14496	forward	1	Oxidoreductase	ref|WP_078811958.1| LLM class flavin-dependent oxidoreductase [Prosthecobacter debontii]
BGC1: ladderane	ctg423_486	14447	14990	forward	1	Oxidoreductase	gb|MSU50436.1| LLM class flavin-dependent oxidoreductase [Opitutus sp.]
BGC1: ladderane	ctg423_487	15010	15232	forward	1	Oxidoreductase	tpg|HCN79261.1| TPA: gfo/Idh/MocA family oxidoreductase [Verrucomicrobiales bacterium]
BGC1: ladderane	ctg423_488	15192	16056	forward	1	Oxidoreductase	gb|MSU50434.1| Gfo/Idh/MocA family oxidoreductase [Opitutus sp.]
BGC1: ladderane	ctg423_489	16052	17402	forward	1	Transport	gb|MSU50433.1| MFS transporter [Opitutus sp.]
BGC1: ladderane	ctg423_490	17420	18008	reverse	-1	DNA-binding	ref|WP_107836340.1| DNA recombination protein RmuC [Opitutus sp. ER46]
BGC1: ladderane	ctg423_491	17949	18720	reverse	-1	DNA-binding	ref|WP_107836340.1| DNA recombination protein RmuC [Opitutus sp. ER46]
BGC1: ladderane	ctg423_492	18747	20004	forward	1	Regulation	gb|RFC47484.1| Signal transduction histidine kinase [Verrucomicrobia bacterium]
BGC1: ladderane	ctg423_493	20000	21203	forward	1	Ladderane core gene	gb|RFC47483.1| 3-oxoacyl-[acyl-carrier-protein] synthase II [Verrucomicrobia bacterium]
BGC1: ladderane	ctg423_494	21181	21937	forward	1	Regulation	ref|WP_012375226.1| two-component sensor histidine kinase [Opitutus terrae]
BGC1: ladderane	ctg423_495	21878	23195	forward	1	Regulation	gb|RFC41472.1| Signal transduction histidine kinase [Verrucomicrobia bacterium]
BGC1: ladderane	ctg423_496	23182	24964	forward	1	Other or hypothetical protein	ref|WP_146180267.1| hypothetical protein [Opitutus sp. ER46]
BGC1: ladderane	ctg423_497	24960	25845	forward	1	Other or hypothetical protein	ref|WP_107836345.1| hypothetical protein [Opitutus sp. ER46]
BGC1: ladderane	ctg423_498	25961	26849	reverse	-1	DNA-binding	gb|NIO38708.1| IS1634 family transposase [Burkholderiales bacterium]
BGC1: ladderane	ctg423_499	27050	27440	forward	1	Potential sequencing artefact	E VALUE = 3 ref|WP_130290275.1| AIR synthase [Pseudonocardia sediminis]
BGC1: ladderane	ctg423_500	27296	27743	reverse	-1	Transport	gb|MSU51298.1| TonB-dependent receptor [Opitutus sp.]
BGC1: ladderane	ctg423_501	28164	30429	reverse	-1	Transport	gb|MSU52448.1| TonB-dependent receptor [Opitutaceae bacterium]
BGC1: ladderane	ctg423_502	30749	30977	reverse	-1	Potential sequencing artefact	E VALUE = 1.2 ref|WP_106386808.1| hypothetical protein [Dietzia sp. oral taxon 368]
BGC1: ladderane	ctg423_503	31049	31391	reverse	-1	Potential sequencing artefact	no hits
BGC1: ladderane	ctg423_504	31442	31883	reverse	-1	Potential sequencing artefact	E VALUE > 0.05 ref|WP_146530707.1| hypothetical protein [Planctomycetes bacterium Poly41]
BGC1: ladderane	ctg423_505	32160	32748	forward	1	Other or hypothetical protein	gb|AHF90689.1| hypothetical protein OPIT5_11255 [Opitutaceae bacterium TAV5]
BGC1: ladderane	ctg423_506	33079	33811	forward	1	Other or hypothetical protein	gb|MSU50049.1| hypothetical protein [Opitutus sp.]
BGC1: ladderane	ctg423_507	33933	34713	reverse	-1	DNA-binding	gb|MSU50048.1| 5'/3'-nucleotidase SurE [Opitutus sp.]
BGC1: ladderane	ctg423_508	35095	35482	reverse	-1	DNA-binding	ref|WP_107836349.1| polyribonucleotide nucleotidyltransferase [Opitutus sp. ER46]
BGC1: ladderane	ctg423_509	35487	36819	reverse	-1	DNA-binding	gb|MSU71052.1| polyribonucleotide nucleotidyltransferase [Opitutus sp.]
BGC1: ladderane	ctg423_510	37437	37704	reverse	-1	Ribosomal protein	ref|WP_107836350.1| 30S ribosomal protein S15 [Opitutus sp. ER46]
BGC1: ladderane	ctg423_511	37960	38227	reverse	-1	Other or hypothetical protein	gb|MSU51717.1| DUF721 domain-containing protein [Opitutus sp.]
BGC1: ladderane	ctg423_512	38471	39281	reverse	-1	Tailoring or precursor synthesis	gb|MSU51716.1| glycosyltransferase family 2 protein [Opitutus sp.]
BGC1: ladderane	ctg423_513	39464	39740	reverse	-1	Tailoring or precursor synthesis	gb|MSU51715.1| glycosyltransferase [Opitutus sp.]
BGC1: ladderane	ctg423_514	39748	40402	reverse	-1	Tailoring or precursor synthesis	gb|MSU72219.1| glycosyltransferase [Opitutus sp.]

## Sheet: contig_2148_BGC2_NRPST1PKS
molecule	gene	start	end	strand	direction	annotation	result
BGC2: NRPS/T1PKS	ctg423_729	0	357	reverse	-1	Potential sequencing artefact	E VALUE £ gb|KAF2654165.1| hypothetical protein K491DRAFT_601390 [Lophiostoma macrostomum CBS 122681]
BGC2: NRPS/T1PKS	ctg423_730	407	1898	forward	1	Other or hypothetical protein	ref|WP_090655207.1| hypothetical protein [Nitrosomonas marina]
BGC2: NRPS/T1PKS	ctg423_731	2316	4647	reverse	-1	Tailoring or precursor synthesis	ref|WP_007412558.1| glycoside hydrolase family 9 protein [Pedosphaera parvula]
BGC2: NRPS/T1PKS	ctg423_732	4791	5556	reverse	-1	Transport	ref|WP_107836522.1| polysaccharide export protein [Opitutus sp. ER46]
BGC2: NRPS/T1PKS	ctg423_733	5567	5909	reverse	-1	Transport	ref|WP_107836522.1| polysaccharide export protein [Opitutus sp. ER46]
BGC2: NRPS/T1PKS	ctg423_734	5920	6769	reverse	-1	Transport	ref|WP_107836523.1| polysaccharide biosynthesis/export family protein [Opitutus sp. ER46]
BGC2: NRPS/T1PKS	ctg423_735	6825	7239	forward	1	Potential sequencing artefact	E VALUE 7 gb|RAH06397.1| hypothetical protein CMA00_002335 [Euryarchaeota archaeon]
BGC2: NRPS/T1PKS	ctg423_736	7275	7497	forward	1	Potential sequencing artefact	E VALue 0.7 ref|WP_159719514.1| DNRLRE domain-containing protein [Anoxybacillus sp. PDR2]
BGC2: NRPS/T1PKS	ctg423_737	7780	7909	reverse	-1	Transport	ref|WP_107836523.1| polysaccharide biosynthesis/export family protein [Opitutus sp. ER46]
BGC2: NRPS/T1PKS	ctg423_738	7868	9056	reverse	-1	Transport	ref|WP_107836523.1| polysaccharide biosynthesis/export family protein [Opitutus sp. ER46]
BGC2: NRPS/T1PKS	ctg423_739	9294	9921	reverse	-1	Regulation	ref|WP_107836524.1| response regulator transcription factor [Opitutus sp. ER46]
BGC2: NRPS/T1PKS	ctg423_740	10035	11121	reverse	-1	Regulation	ref|WP_107836525.1| response regulator [Opitutus sp. ER46]
BGC2: NRPS/T1PKS	ctg423_741	11117	11597	reverse	-1	Regulation	ref|WP_107836526.1| response regulator [Opitutus sp. ER46]
BGC2: NRPS/T1PKS	ctg423_742	11593	12427	reverse	-1	Regulation	ref|WP_107836527.1| PAS domain S-box protein [Opitutus sp. ER46]
BGC2: NRPS/T1PKS	ctg423_743	12485	13841	reverse	-1	Regulation	ref|WP_107836527.1| PAS domain S-box protein [Opitutus sp. ER46]
BGC2: NRPS/T1PKS	ctg423_744	13813	14695	reverse	-1	Regulation	ref|WP_107836527.1| PAS domain S-box protein [Opitutus sp. ER46]
BGC2: NRPS/T1PKS	ctg423_745	14873	16058	reverse	-1	Tailoring or precursor synthesis	gb|MBA4149180.1| glycosyltransferase family 4 protein [Verrucomicrobia bacterium]
BGC2: NRPS/T1PKS	ctg423_746	16054	17578	reverse	-1	Tailoring or precursor synthesis	gb|MBA4149181.1| WecB/TagA/CpsF family glycosyltransferase [Verrucomicrobia bacterium]
BGC2: NRPS/T1PKS	ctg423_747	17710	20956	forward	1	NRPS/PKS core genes	gb|PYK96831.1| non-ribosomal peptide synthetase [Verrucomicrobia bacterium]
BGC2: NRPS/T1PKS	ctg423_748	20964	25548	forward	1	NRPS/PKS core genes	ref|WP_051502915.1| non-ribosomal peptide synthetase [[Scytonema hofmanni] UTEX B 1581]
BGC2: NRPS/T1PKS	ctg423_749	25659	28698	forward	1	NRPS/PKS core genes	gb|PYJ86155.1| non-ribosomal peptide synthetase [Verrucomicrobia bacterium]
BGC2: NRPS/T1PKS	ctg423_750	28652	31943	forward	1	NRPS/PKS core genes	gb|PYJ58724.1| non-ribosomal peptide synthetase [Verrucomicrobia bacterium]
BGC2: NRPS/T1PKS	ctg423_751	31939	35413	forward	1	NRPS/PKS core genes	gb|PYK62914.1| non-ribosomal peptide synthetase [Verrucomicrobia bacterium]
BGC2: NRPS/T1PKS	ctg423_752	35417	36104	forward	1	NRPS/PKS core genes	ref|WP_107836531.1| non-ribosomal peptide synthetase [Opitutus sp. ER46]
BGC2: NRPS/T1PKS	ctg423_753	36100	36925	forward	1	Tailoring or precursor synthesis	gb|NEP57975.1| 4'-phosphopantetheinyl transferase superfamily protein [Symploca sp. SIO2G7]
BGC2: NRPS/T1PKS	ctg423_754	36960	38637	forward	1	Transport	ref|WP_107836533.1| cyclic peptide export ABC transporter [Opitutus sp. ER46]
BGC2: NRPS/T1PKS	ctg423_755	38723	40193	reverse	-1	Oxidoreductase	gb|MSU49490.1| NADH-quinone oxidoreductase subunit N [Opitutus sp.]
BGC2: NRPS/T1PKS	ctg423_756	40189	40954	reverse	-1	Oxidoreductase	gb|MSU22218.1| NADH-quinone oxidoreductase subunit M [Opitutus sp.]
BGC2: NRPS/T1PKS	ctg423_757	41036	41345	forward	1	Potential sequencing artefact	no hits
BGC2: NRPS/T1PKS	ctg423_758	41535	41694	forward	1	Potential sequencing artefact	e valye 1 gb|TFY66682.1| hypothetical protein EVG20_g4402 [Dentipellis fragilis]
BGC2: NRPS/T1PKS	ctg423_759	41796	42036	reverse	-1	Oxidoreductase	gb|PAW64304.1| NADH-quinone oxidoreductase subunit L [Opitutae bacterium Tous-C1TDCM]
BGC2: NRPS/T1PKS	ctg423_760	41993	42497	reverse	-1	Oxidoreductase	gb|MSU22219.1| NADH-quinone oxidoreductase subunit M [Opitutus sp.]
BGC2: NRPS/T1PKS	ctg423_761	42493	43177	reverse	-1	Oxidoreductase	gb|MSU22219.1| NADH-quinone oxidoreductase subunit M [Opitutus sp.]
BGC2: NRPS/T1PKS	ctg423_762	43336	43930	reverse	-1	Oxidoreductase	gb|MSU72898.1| NADH-quinone oxidoreductase subunit L [Opitutus sp.]
BGC2: NRPS/T1PKS	ctg423_763	44279	44930	reverse	-1	Oxidoreductase	gb|MSU22220.1| NADH-quinone oxidoreductase subunit L [Opitutus sp.]
BGC2: NRPS/T1PKS	ctg423_764	45062	45323	forward	1	Potential sequencing artefact	no hits
BGC2: NRPS/T1PKS	ctg423_765	45644	45962	reverse	-1	Oxidoreductase	gb|NDH64181.1| NADH-quinone oxidoreductase subunit NuoK [Alphaproteobacteria bacterium]
BGC2: NRPS/T1PKS	ctg423_766	45958	46567	reverse	-1	Oxidoreductase	gb|MSU49485.1| NADH-quinone oxidoreductase subunit J [Opitutus sp.]
BGC2: NRPS/T1PKS	ctg423_767	46563	47841	reverse	-1	Oxidoreductase	gb|MSU49484.1| NADH-quinone oxidoreductase subunit NuoH [Opitutus sp.]
BGC2: NRPS/T1PKS	ctg423_768	47938	48712	reverse	-1	Oxidoreductase	gb|MSU72902.1| 4Fe-4S dicluster domain-containing protein [Opitutus sp.]
BGC2: NRPS/T1PKS	ctg423_769	48866	49706	reverse	-1	Oxidoreductase	gb|MSU49482.1| NADH-quinone oxidoreductase subunit D [Opitutus sp.]
BGC2: NRPS/T1PKS	ctg423_770	50098	50770	reverse	-1	Oxidoreductase	gb|MSU71692.1| NADH-quinone oxidoreductase subunit C [Opitutus sp.]
BGC2: NRPS/T1PKS	ctg423_771	50815	51463	reverse	-1	Oxidoreductase	gb|MSU71693.1| NADH-quinone oxidoreductase subunit B [Opitutus sp.]
BGC2: NRPS/T1PKS	ctg423_772	51464	51836	reverse	-1	Oxidoreductase	gb|MSU22228.1| NADH-quinone oxidoreductase subunit A [Opitutus sp.]
BGC2: NRPS/T1PKS	ctg423_773	52187	52640	reverse	-1	Tailoring or precursor synthesis	gb|MSU49478.1| FAD:protein FMN transferase [Opitutus sp.]
BGC2: NRPS/T1PKS	ctg423_774	52896	53031	reverse	-1	Tailoring or precursor synthesis	ref|WP_136083354.1| FAD:protein FMN transferase [Kiritimatiellales bacterium]
BGC2: NRPS/T1PKS	ctg423_775	53037	53889	reverse	-1	Tailoring or precursor synthesis	gb|MSU49477.1| glycosyltransferase family 2 protein [Opitutus sp.]
BGC2: NRPS/T1PKS	ctg423_776	53885	54050	reverse	-1	Other or hypothetical protein	gb|MSU49476.1| TIGR03663 family protein [Opitutus sp.]
BGC2: NRPS/T1PKS	ctg423_777	54018	54396	reverse	-1	Other or hypothetical protein	gb|MSU72911.1| TIGR03663 family protein [Opitutus sp.]

## Sheet: contig_2148_BGC3_terpene
molecule	gene	start	end	strand	direction	annotation	result
BGC3: Terpene	ctg423_1020	1051	1633	reverse	-1	Other or hypothetical protein	dbj|GDY20262.1| hypothetical protein LBMAG56_16070 [Verrucomicrobia bacterium]
BGC3: Terpene	ctg423_1021	1593	1938	reverse	-1	Other or hypothetical protein	dbj|GDY20262.1| hypothetical protein LBMAG56_16070 [Verrucomicrobia bacterium]
BGC3: Terpene	ctg423_1022	1934	3701	reverse	-1	Tailoring or precursor synthesis	tpg|HAV62545.1| TPA: polyprenyl synthetase [Verrucomicrobiales bacterium]
BGC3: Terpene	ctg423_1023	3697	4099	reverse	-1	Tailoring or precursor synthesis	gb|MST93745.1| radical SAM protein [Pedosphaera sp.]
BGC3: Terpene	ctg423_1024	4121	5015	reverse	-1	Tailoring or precursor synthesis	tpg|HAV62544.1| TPA: radical SAM protein [Verrucomicrobiales bacterium]
BGC3: Terpene	ctg423_1025	5024	5876	reverse	-1	Tailoring or precursor synthesis	gb|PYJ85045.1| Fe-S cluster protein [Verrucomicrobia bacterium]
BGC3: Terpene	ctg423_1026	5892	6312	reverse	-1	Other or hypothetical protein	tpg|HAV62542.1| TPA: hypothetical protein [Verrucomicrobiales bacterium]
BGC3: Terpene	ctg423_1027	6331	7477	reverse	-1	Other or hypothetical protein	gb|PYL00578.1| cobalamin biosynthesis protein P47K [Verrucomicrobia bacterium]
BGC3: Terpene	ctg423_1028	7473	7953	reverse	-1	Tailoring or precursor synthesis	tpg|HAV62279.1| TPA: glycine cleavage system protein H [Verrucomicrobiales bacterium]
BGC3: Terpene	ctg423_1029	8268	8598	forward	1	Tailoring or precursor synthesis	gb|PYI87906.1| cysteine desulfurase [Verrucomicrobia bacterium]
BGC3: Terpene	ctg423_1030	8602	9424	forward	1	Tailoring or precursor synthesis	tpg|HFG27893.1| TPA: cysteine desulfurase [Verrucomicrobia subdivision 3 bacterium]
BGC3: Terpene	ctg423_1031	9596	9935	reverse	-1	Potential sequencing artefact	no results
BGC3: Terpene	ctg423_1032	10000	11326	forward	1	Squalene-hopene cyclase	tpg|HAV62275.1| TPA: squalene--hopene cyclase [Verrucomicrobiales bacterium]
BGC3: Terpene	ctg423_1033	11531	14186	forward	1	Other or hypothetical protein	gb|MSU50965.1| tetratricopeptide repeat protein [Opitutus sp.]
BGC3: Terpene	ctg423_1034	14207	15134	forward	1	Other or hypothetical protein	gb|PAW82019.1| transmembrane prediction [Opitutae bacterium Tous-C8FEB]
BGC3: Terpene	ctg423_1035	15136	16132	forward	1	Other or hypothetical protein	gb|MSU64908.1| DUF4159 domain-containing protein [Opitutus sp.]
BGC3: Terpene	ctg423_1036	16177	17260	forward	1	Other or hypothetical protein	gb|PAW62432.1| AAA family ATPase [Opitutae bacterium Tous-C1TDCM]
BGC3: Terpene	ctg423_1037	17512	18472	forward	1	Other or hypothetical protein	gb|MSU22829.1| DUF58 domain-containing protein [Opitutus sp.]
BGC3: Terpene	ctg423_1038	19111	20122	forward	1	Other or hypothetical protein	gb|MSU51274.1| VWA domain-containing protein [Opitutus sp.]
BGC3: Terpene	ctg423_1039	20097	20592	forward	1	Other or hypothetical protein	gb|MSU51274.1| VWA domain-containing protein [Opitutus sp.]
BGC3: Terpene	ctg423_1040	20588	21167	forward	1	Other or hypothetical protein	gb|MSU51273.1| hypothetical protein [Opitutus sp.]

## Sheet: contig_2148_BGC4_T3PKS
molecule	gene	start	end	strand	direction	annotation	result
BGC4: T3PKS	ctg423_1157	214	1351	reverse	-1	Tailoring or precursor synthesis	gb|OQC64566.1| putative zinc metalloprotease Rip3 [Verrucomicrobia bacterium ADurb.Bin006]
BGC4: T3PKS	ctg423_1158	1405	1639	reverse	-1	Other or hypothetical protein	E VALUE > 2 ref|WP_123491324.1| type II toxin-antitoxin system prevent-host-death family antitoxin [Granulicella sp. GAS466]
BGC4: T3PKS	ctg423_1159	1836	3042	forward	1	Other or hypothetical protein	ref|WP_114777540.1| mechanosensitive ion channel [Botryobacter ruber]
BGC4: T3PKS	ctg423_1160	3290	3821	forward	1	Other or hypothetical protein	gb|TVT63849.1| DUF421 domain-containing protein [Pseudomonas sp.]
BGC4: T3PKS	ctg423_1161	4175	5663	forward	1	Other or hypothetical protein	tpg|HEQ98531.1| TPA: BON domain-containing protein [candidate division Zixibacteria bacterium]
BGC4: T3PKS	ctg423_1162	5841	7380	forward	1	Other or hypothetical protein	gb|NIR46885.1| BON domain-containing protein [candidate division KSB1 bacterium]
BGC4: T3PKS	ctg423_1163	7258	7798	reverse	-1	Potential sequencing artefact	no results
BGC4: T3PKS	ctg423_1164	7992	8961	forward	1	Other or hypothetical protein	ref|WP_007412521.1| PRC-barrel domain-containing protein [Pedosphaera parvula]
BGC4: T3PKS	ctg423_1165	9701	10211	forward	1	Potential sequencing artefact	no results
BGC4: T3PKS	ctg423_1166	10633	11575	forward	1	Other or hypothetical protein	ref|WP_146180334.1| translocation/assembly module TamB domain-containing protein [Opitutus sp. ER46]
BGC4: T3PKS	ctg423_1167	11531	12599	forward	1	Other or hypothetical protein	ref|WP_146180334.1| translocation/assembly module TamB domain-containing protein [Opitutus sp. ER46]
BGC4: T3PKS	ctg423_1168	12573	14847	forward	1	Other or hypothetical protein	ref|WP_012376297.1| translocation/assembly module TamB domain-containing protein [Opitutus terrae]
BGC4: T3PKS	ctg423_1169	14794	16438	forward	1	Other or hypothetical protein	ref|WP_158305473.1| BamA/TamA family outer membrane protein [Opitutus terrae]
BGC4: T3PKS	ctg423_1170	16569	16998	reverse	-1	Tailoring or precursor synthesis	gb|MSU48748.1| type II 3-dehydroquinate dehydratase [Opitutus sp.]
BGC4: T3PKS	ctg423_1171	17222	17441	forward	1	Other or hypothetical protein	ref|WP_009510591.1| hypothetical protein [Opitutaceae bacterium TAV5]
BGC4: T3PKS	ctg423_1172	17440	18862	forward	1	Other or hypothetical protein	gb|NLN02829.1| transposase [Lentisphaerae bacterium]
BGC4: T3PKS	ctg423_1173	18782	19799	reverse	-1	Other or hypothetical protein	gb|MSU48749.1| Nif3-like dinuclear metal center hexameric protein [Opitutus sp.]
BGC4: T3PKS	ctg423_1174	20000	20924	reverse	-1	PKS/Stilbene synthase	gb|MSU48750.1| stilbene synthase [Opitutus sp.]
BGC4: T3PKS	ctg423_1175	21152	22172	reverse	-1	Other or hypothetical protein	gb|MSU48751.1| hypothetical protein [Opitutus sp.]
BGC4: T3PKS	ctg423_1176	22171	22816	reverse	-1	Other or hypothetical protein	gb|MSU70839.1| hypothetical protein [Opitutus sp.]
BGC4: T3PKS	ctg423_1177	22960	23482	forward	1	Tailoring or precursor synthesis	ref|WP_107835944.1| cytidine/deoxycytidylate deaminase family protein [Opitutus sp. ER46]
BGC4: T3PKS	ctg423_1178	23575	24064	forward	1	Regulation	gb|MSU48754.1| YqgE/AlgH family protein [Opitutus sp.]
BGC4: T3PKS	ctg423_1179	24836	25163	reverse	-1	Other or hypothetical protein	gb|MSU24960.1| hypothetical protein [Opitutus sp.]
BGC4: T3PKS	ctg423_1180	25141	25555	reverse	-1	Other or hypothetical protein	gb|OHE89319.1| hypothetical protein A3G75_00660 [Verrucomicrobia bacterium RIFCSPLOWO2_12_FULL_64_8]
BGC4: T3PKS	ctg423_1181	25591	26689	reverse	-1	Tailoring or precursor synthesis	gb|PAW68805.1| lactate dehydrogenase [Opitutae bacterium Tous-C1TDCM]
BGC4: T3PKS	ctg423_1182	26840	27821	reverse	-1	Tailoring or precursor synthesis	gb|MSU72097.1| 3-phosphoglycerate dehydrogenase [Opitutus sp.]
BGC4: T3PKS	ctg423_1183	28016	28904	forward	1	Tailoring or precursor synthesis	ref|WP_107837533.1| FAD-binding protein [Opitutus sp. ER46]
BGC4: T3PKS	ctg423_1184	28846	29452	forward	1	Tailoring or precursor synthesis	gb|PAW68840.1| FAD-linked oxidase [Opitutae bacterium Tous-C1TDCM]
BGC4: T3PKS	ctg423_1185	29489	30590	reverse	-1	Tailoring or precursor synthesis	gb|MSU49748.1| class A beta-lactamase-related serine hydrolase [Opitutus sp.]
BGC4: T3PKS	ctg423_1186	30873	32397	forward	1	Other or hypothetical protein	gb|PAW68813.1| chromosome segregation protein SMC [Opitutae bacterium Tous-C1TDCM]
BGC4: T3PKS	ctg423_1187	32356	33565	forward	1	Other or hypothetical protein	gb|MSU49750.1| chromosome segregation protein SMC [Opitutus sp.]
BGC4: T3PKS	ctg423_1188	33530	34184	forward	1	Other or hypothetical protein	gb|MSU49750.1| chromosome segregation protein SMC [Opitutus sp.]
BGC4: T3PKS	ctg423_1189	34215	34758	forward	1	Other or hypothetical protein	gb|PAW68813.1| chromosome segregation protein SMC [Opitutae bacterium Tous-C1TDCM]
BGC4: T3PKS	ctg423_1190	34780	35206	forward	1	Other or hypothetical protein	gb|MSU72092.1| endonuclease [Opitutus sp.]
BGC4: T3PKS	ctg423_1191	35828	36884	forward	1	Tailoring or precursor synthesis	gb|PAW68007.1| glucose-6-phosphate dehydrogenase [Opitutae bacterium Tous-C1TDCM]
BGC4: T3PKS	ctg423_1192	37156	38152	forward	1	Tailoring or precursor synthesis	gb|MSU49755.1| glucose-6-phosphate dehydrogenase [Opitutus sp.]
BGC4: T3PKS	ctg423_1193	38809	40201	forward	1	Other or hypothetical protein	gb|PAW83436.1| hypothetical protein B9S27_00135 [Opitutae bacterium Tous-C8FEB]

## Sheet: contig_2148_BGC5_T1PKSNRPS
molecule	gene	start	end	strand	direction	annotation	result
BGC5: NRPS/T1PKS	ctg423_1937	1302	2100	forward	1	Transposase	gb|MSU65394.1| IS1380 family transposase [Opitutus sp.]
BGC5: NRPS/T1PKS	ctg423_1938	2081	2465	forward	1	Transposase	gb|MSU65394.1| IS1380 family transposase [Opitutus sp.]
BGC5: NRPS/T1PKS	ctg423_1939	2567	3365	forward	1	Transposase	gb|MSU65394.1| IS1380 family transposase [Opitutus sp.]
BGC5: NRPS/T1PKS	ctg423_1940	3498	3951	forward	1	Transposase	gb|MSU65394.1| IS1380 family transposase [Opitutus sp.]
BGC5: NRPS/T1PKS	ctg423_1941	4452	5694	forward	1	Transposase	gb|MSU65394.1| IS1380 family transposase [Opitutus sp.]
BGC5: NRPS/T1PKS	ctg423_1942	5926	6172	forward	1	Transposase	gb|MSU65394.1| IS1380 family transposase [Opitutus sp.]
BGC5: NRPS/T1PKS	ctg423_1943	6129	6648	forward	1	Transposase	gb|MSU65394.1| IS1380 family transposase [Opitutus sp.]
BGC5: NRPS/T1PKS	ctg423_1944	6875	6971	forward	1	Potential sequencing artefact	E VALUE 9 emb|VDK50281.1| unnamed protein product [Cylicostephanus goldi]
BGC5: NRPS/T1PKS	ctg423_1945	7007	7172	reverse	-1	Potential sequencing artefact	no results
BGC5: NRPS/T1PKS	ctg423_1946	7412	7664	reverse	-1	Potential sequencing artefact	no results
BGC5: NRPS/T1PKS	ctg423_1947	7677	8724	forward	1	Transposase	ref|WP_165802073.1| ISKra4 family transposase [Candidatus Sulfotelmatobacter kueseliae]
BGC5: NRPS/T1PKS	ctg423_1948	8720	10019	forward	1	Transposase	gb|PYV14201.1| IS701 family transposase [Acidobacteria bacterium]
BGC5: NRPS/T1PKS	ctg423_1949	10101	10383	reverse	-1	Other or hypothetical protein	ref|WP_009513797.1| hypothetical protein [Opitutaceae bacterium TAV5]
BGC5: NRPS/T1PKS	ctg423_1950	10408	12034	reverse	-1	Other or hypothetical protein	emb|SUS07221.1| conserved membrane hypothetical protein [uncultured Defluviicoccus sp.]
BGC5: NRPS/T1PKS	ctg423_1951	12462	12612	reverse	-1	Potential sequencing artefact	E value 9 ref|WP_027242231.1| tRNA (N(6)-L-threonylcarbamoyladenosine(37)-C(2))-methylthiotransferase MtaB [Pseudophaeobacter arcticus]
BGC5: NRPS/T1PKS	ctg423_1952	12797	12971	reverse	-1	Potential sequencing artefact	E value 6 ref|XP_016636875.1| hypothetical protein Z520_01218 [Fonsecaea multimorphosa CBS 102226]
BGC5: NRPS/T1PKS	ctg423_1953	12973	13336	reverse	-1	Regulation	ref|WP_020508226.1| XRE family transcriptional regulator [Lamprocystis purpurea]							v
BGC5: NRPS/T1PKS	ctg423_1954	13366	13819	reverse	-1	Other or hypothetical protein	ref|WP_091058791.1| GIY-YIG nuclease family protein [Opitutus sp. GAS368]
BGC5: NRPS/T1PKS	ctg423_1955	14314	15412	forward	1	Transposase	gb|PAW89747.1| IS630 family transposase [Opitutae bacterium Tous-C4FEB]
BGC5: NRPS/T1PKS	ctg423_1956	15873	16029	forward	1	Potential sequencing artefact	no results
BGC5: NRPS/T1PKS	ctg423_1957	16870	18391	forward	1	Tailoring or precursor synthesis	gb|OOP57085.1| peptidase S8 [Candidatus Brocadia caroliniensis]
BGC5: NRPS/T1PKS	ctg423_1958	18421	18874	forward	1	Potential sequencing artefact	E VALUE 3 gb|ASV46960.1| hypothetical protein [uncultured bacterium]
BGC5: NRPS/T1PKS	ctg423_1959	18932	19373	forward	1	Other or hypothetical protein	gb|ELW62339.1| hypothetical protein TREES_T100021490 [Tupaia chinensis]
BGC5: NRPS/T1PKS	ctg423_1960	20000	24671	forward	1	NRPS/PKS core genes	ref|WP_017744617.1| type I polyketide synthase [Scytonema hofmannii]
BGC5: NRPS/T1PKS	ctg423_1961	24663	25653	forward	1	Tailoring or precursor synthesis	gb|RLC09035.1| SAM-dependent methyltransferase [Deltaproteobacteria bacterium]
BGC5: NRPS/T1PKS	ctg423_1962	25600	26893	forward	1	NRPS/PKS core genes	gb|RMF36691.1| non-ribosomal peptide synthetase [Chloroflexi bacterium]
BGC5: NRPS/T1PKS	ctg423_1963	26889	28599	forward	1	NRPS/PKS core genes	ref|WP_143857141.1| amino acid adenylation domain-containing protein [Nostoc sp. 'Peltigera membranacea cyanobiont' 213]
BGC5: NRPS/T1PKS	ctg423_1964	28621	30292	forward	1	Tailoring or precursor synthesis	tpg|HGO55496.1| TPA: methyltransferase [Planctomycetales bacterium]
BGC5: NRPS/T1PKS	ctg423_1965	30267	31197	forward	1	Tailoring or precursor synthesis	ref|WP_170129337.1| class I SAM-dependent methyltransferase [Minicystis rosea]
BGC5: NRPS/T1PKS	ctg423_1966	31201	36169	forward	1	NRPS/PKS core genes	gb|MBA3568938.1| amino acid adenylation domain-containing protein [Pyrinomonadaceae bacterium]
BGC5: NRPS/T1PKS	ctg423_1967	36168	37128	forward	1	NRPS/PKS core genes	tpg|HEM11776.1| TPA: non-ribosomal peptide synthetase [Blastocatellia bacterium]
BGC5: NRPS/T1PKS	ctg423_1968	37152	39120	forward	1	NRPS/PKS core genes	tpg|HEC84909.1| TPA: amino acid adenylation domain-containing protein [Thioploca sp.]
BGC5: NRPS/T1PKS	ctg423_1969	39613	39814	reverse	-1	Other or hypothetical protein	gb|KAF2389012.1| hypothetical protein FX983_06542 [Pseudomonas frederiksbergensis]
BGC5: NRPS/T1PKS	ctg423_1970	39891	41460	forward	1	NRPS/PKS core genes	gb|MBA3711244.1| amino acid adenylation domain-containing protein [Pyrinomonadaceae bacterium]
BGC5: NRPS/T1PKS	ctg423_1971	41456	46010	forward	1	NRPS/PKS core genes	ref|WP_052490158.1| non-ribosomal peptide synthetase [Tolypothrix campylonemoides]
BGC5: NRPS/T1PKS	ctg423_1972	46006	47488	forward	1	NRPS/PKS core genes	tpg|HID53198.1| TPA: non-ribosomal peptide synthetase [Anaerolineae bacterium]
BGC5: NRPS/T1PKS	ctg423_1973	47669	48287	forward	1	NRPS/PKS core genes	gb|MBA2448198.1| amino acid adenylation domain-containing protein [Chloroflexi bacterium]
BGC5: NRPS/T1PKS	ctg423_1974	48231	48447	forward	1	NRPS/PKS core genes	ref|WP_007954887.1| non-ribosomal peptide synthetase [Pelosinus fermentans]
BGC5: NRPS/T1PKS	ctg423_1975	48395	49529	forward	1	NRPS/PKS core genes	gb|QEO74684.1| condensation domain-containing protein [uncultured bacterium]
BGC5: NRPS/T1PKS	ctg423_1976	49497	50475	forward	1	NRPS/PKS core genes	ref|WP_053455917.1| non-ribosomal peptide synthase [Hapalosiphon sp. MRB220]
BGC5: NRPS/T1PKS	ctg423_1977	50576	51389	forward	1	Tailoring or precursor synthesis	gb|PYS25178.1| putative thioesterase [Acidobacteria bacterium]
BGC5: NRPS/T1PKS	ctg423_1978	51666	52017	reverse	-1	Other or hypothetical protein	gb|TML66670.1| hypothetical protein E6G14_14545 [Actinobacteria bacterium]
BGC5: NRPS/T1PKS	ctg423_1979	52480	53071	forward	1	Tailoring or precursor synthesis	gb|MSU51938.1| 4'-phosphopantetheinyl transferase superfamily protein [Opitutaceae bacterium]
BGC5: NRPS/T1PKS	ctg423_1980	53267	54068	forward	1	Other or hypothetical protein	gb|TFG80373.1| DUF4338 domain-containing protein [Chromatiales bacterium]
BGC5: NRPS/T1PKS	ctg423_1981	54454	54967	forward	1	Transposase	ref|WP_107833382.1| IS66 family transposase [Opitutus sp. ER46]
BGC5: NRPS/T1PKS	ctg423_1982	54915	55218	reverse	-1	Potential sequencing artefact	E VALUE 7 ref|WP_176280651.1| mechanosensitive ion channel [Parasphingorhabdus flavimaris]
BGC5: NRPS/T1PKS	ctg423_1983	55312	55645	forward	1	Transposase	ref|WP_107833382.1| IS66 family transposase [Opitutus sp. ER46]
BGC5: NRPS/T1PKS	ctg423_1984	55667	56018	reverse	-1	Transposase	ref|WP_084767914.1| IS66 family insertion sequence element accessory protein TnpB [Opitutaceae bacterium TAV1]
BGC5: NRPS/T1PKS	ctg423_1985	56024	56435	reverse	-1	Transposase	ref|WP_107833384.1| transposase [Opitutus sp. ER46]
BGC5: NRPS/T1PKS	ctg423_1986	57119	57473	forward	1	Transposase	ref|WP_068771047.1| IS256 family transposase [Opitutaceae bacterium TSB47]
BGC5: NRPS/T1PKS	ctg423_1987	57506	57950	forward	1	Transposase	ref|WP_068771047.1| IS256 family transposase [Opitutaceae bacterium TSB47]
BGC5: NRPS/T1PKS	ctg423_1988	57912	58266	reverse	-1	Other or hypothetical protein	gb|ESX49473.1| hypothetical protein X762_14220 [Mesorhizobium sp. LSHC426A00]
BGC5: NRPS/T1PKS	ctg423_1989	58290	58767	reverse	-1	Other or hypothetical protein	emb|SUS07240.1| conserved hypothetical protein [uncultured Defluviicoccus sp.]
BGC5: NRPS/T1PKS	ctg423_1990	58953	59859	forward	1	Other or hypothetical protein	ref|WP_009513779.1| hypothetical protein [Opitutaceae bacterium TAV5]
BGC5: NRPS/T1PKS	ctg423_1991	59855	60302	forward	1	Other or hypothetical protein	emb|SUS07242.1| conserved hypothetical protein [uncultured Defluviicoccus sp.]
BGC5: NRPS/T1PKS	ctg423_1992	60416	61247	reverse	-1	Transposase	gb|MST93661.1| IS3 family transposase [Pedosphaera sp.]
BGC5: NRPS/T1PKS	ctg423_1993	61260	61554	reverse	-1	Transposase	gb|OQB94809.1| Transposase [Verrucomicrobia bacterium ADurb.Bin122]
BGC5: NRPS/T1PKS	ctg423_1994	61660	62449	forward	1	Other or hypothetical protein	emb|SUS07242.1| conserved hypothetical protein [uncultured Defluviicoccus sp.]
BGC5: NRPS/T1PKS	ctg423_1995	62451	63009	forward	1	Other or hypothetical protein	emb|SUS07243.1| conserved exported hypothetical protein [uncultured Defluviicoccus sp.]
BGC5: NRPS/T1PKS	ctg423_1996	63035	63929	forward	1	Other or hypothetical protein	emb|SUS07244.1| ATPase [uncultured Defluviicoccus sp.]
BGC5: NRPS/T1PKS	ctg423_1997	63931	64654	forward	1	Regulation	emb|SUS07245.1| LuxR family transcriptional regulator [uncultured Defluviicoccus sp.]
BGC5: NRPS/T1PKS	ctg423_1998	64957	65158	reverse	-1	Potential sequencing artefact	no results
BGC5: NRPS/T1PKS	ctg423_1999	65323	65575	reverse	-1	Regulation	ref|WP_096056442.1| helix-turn-helix domain-containing protein [Nibricoccus aquaticus]
BGC5: NRPS/T1PKS	ctg423_2000	66036	66825	forward	1	Other or hypothetical protein	gb|PAW67881.1| 5S rRNA E-loop-binding protein [Opitutae bacterium Tous-C1TDCM]
BGC5: NRPS/T1PKS	ctg423_2001	66893	67478	forward	1	Other or hypothetical protein	gb|MSU49471.1| aminoacyl-tRNA hydrolase [Opitutus sp.]
BGC5: NRPS/T1PKS	ctg423_2002	67474	67771	forward	1	Other or hypothetical protein	gb|PAW67883.1| 30S ribosomal protein S6 [Opitutae bacterium Tous-C1TDCM]
BGC5: NRPS/T1PKS	ctg423_2003	67802	68282	forward	1	Other or hypothetical protein	ref|WP_107834829.1| single-stranded DNA-binding protein [Opitutus sp. ER46]
BGC5: NRPS/T1PKS	ctg423_2004	68397	68952	forward	1	Other or hypothetical protein
