# Supplementary material for: Biosynthetic potential of uncultured Antarctic soil bacteria revealed through long-read metagenomic sequencing
Source: ISME J. 2021 Jul 12;16(1):101–11. doi: 10.1038/s41396-021-01052-3 (PMC8692599; doi:10.1038/s41396-021-01052-3)
Supplement: Supplementary file 4 — BGC genes for figure 3 [file 41396_2021_1052_MOESM4_ESM.xlsx]

## Sheet: contig_6993_1_PKS
molecule	gene	start	end	strand	direction	annotation	BLAST result
BGC1: T1PKS	ctg1226_678	0	570	reverse	-1	other or hypothetical protein	gb|OFW18828.1| hypothetical protein A3H97_14240 [Acidobacteria bacterium RIFCSPLOWO2_02_FULL_65_29]
BGC1: T1PKS	ctg1226_679	747	867	forward	1	other or hypothetical protein	no hit
BGC1: T1PKS	ctg1226_680	1134	3384	forward	1	Regulation	gb|NWG13204.1| EAL domain-containing protein [Acidobacteria bacterium]
BGC1: T1PKS	ctg1226_681	3474	3930	forward	1	Regulation	gb|OFW40306.1| alkaline phosphatase [Acidobacteria bacterium RIFCSPLOWO2_12_FULL_67_14b]
BGC1: T1PKS	ctg1226_682	4681	5662	forward	1	other or hypothetical protein	gb|MBA3297011.1| ferritin-like domain-containing protein [Acidobacteria bacterium]
BGC1: T1PKS	ctg1226_683	5924	6125	reverse	-1	other or hypothetical protein	ref|WP_187431428.1| hypothetical protein [Roseobacter litoralis]
BGC1: T1PKS	ctg1226_684	6345	6642	reverse	-1	other or hypothetical protein	tpg|HFO96614.1| TPA: hypothetical protein [Spartobacteria bacterium]
BGC1: T1PKS	ctg1226_685	6675	6837	reverse	-1	other or hypothetical protein	no hits
BGC1: T1PKS	ctg1226_686	6791	8033	reverse	-1	Tailoring or precursor synthesis	ref|WP_133157296.1| phosphatidylserine/phosphatidylglycerophosphate/cardiolipin synthase family protein [Hydrogenophaga pseudoflava]
BGC1: T1PKS	ctg1226_687	8128	9970	forward	1	other or hypothetical protein	ref|WP_186407722.1| hypothetical protein [Candidatus Accumulibacter aalborgensis]
BGC1: T1PKS	ctg1226_688	9993	10203	reverse	-1	other or hypothetical protein	gb|OFW05424.1| hypothetical protein A3I61_14485 [Acidobacteria bacterium RIFCSPLOWO2_02_FULL_68_18]
BGC1: T1PKS	ctg1226_689	10150	10876	reverse	-1	other or hypothetical protein	gb|OFW24631.1| hypothetical protein A3H97_04930 [Acidobacteria bacterium RIFCSPLOWO2_02_FULL_65_29]
BGC1: T1PKS	ctg1226_690	11034	11619	reverse	-1	other or hypothetical protein	gb|OFW24631.1| hypothetical protein A3H97_04930 [Acidobacteria bacterium RIFCSPLOWO2_02_FULL_65_29]
BGC1: T1PKS	ctg1226_691	11636	12641	reverse	-1	other or hypothetical protein	gb|OFW20000.1| hypothetical protein A3H97_22565 [Acidobacteria bacterium RIFCSPLOWO2_02_FULL_65_29]
BGC1: T1PKS	ctg1226_692	12637	13006	reverse	-1	other or hypothetical protein	gb|PYR91384.1| hypothetical protein DMF84_17235 [Acidobacteria bacterium]
BGC1: T1PKS	ctg1226_693	13163	13712	forward	1	other or hypothetical protein	no hits
BGC1: T1PKS	ctg1226_694	13689	15060	reverse	-1	Transport	gb|TVP78127.1| MFS transporter [Puniceicoccaceae bacterium]
BGC1: T1PKS	ctg1226_695	15236	15638	forward	1	NRPS/PKS core genes	dbj|BAZ23343.1| non-ribosomal peptide synthase [Scytonema sp. NIES-4073]
BGC1: T1PKS	ctg1226_696	15543	15828	reverse	-1	potential sequencing artefact	no hits
BGC1: T1PKS	ctg1226_697	15831	16179	reverse	-1	potential sequencing artefact	no hits
BGC1: T1PKS	ctg1226_698	16268	19892	forward	1	NRPS/PKS core genes	gb|PYV72862.1| non-ribosomal peptide synthetase [Acidobacteria bacterium]
BGC1: T1PKS	ctg1226_699	19888	22789	forward	1	NRPS/PKS core genes	ref|WP_094329100.1| type I polyketide synthase [Nostoc sp. 'Peltigera membranacea cyanobiont' 213]
BGC1: T1PKS	ctg1226_700	22848	23601	forward	1	NRPS/PKS core genes	gb|MAO39222.1| hypothetical protein [Pseudohongiella sp.]
BGC1: T1PKS	ctg1226_701	23643	24339	reverse	-1	Oxidoreductase	gb|MBA3269048.1| Gfo/Idh/MocA family oxidoreductase [Acidobacteria bacterium]
BGC1: T1PKS	ctg1226_702	24376	25651	reverse	-1	Transport	gb|MSO63336.1| sugar ABC transporter substrate-binding protein [Acidobacteria bacterium]
BGC1: T1PKS	ctg1226_703	25654	26599	reverse	-1	Transport	gb|MBA2595517.1| ribose ABC transporter permease [Chloroflexia bacterium]
BGC1: T1PKS	ctg1226_704	26595	28092	reverse	-1	Transport	gb|MSO63338.1| sugar ABC transporter ATP-binding protein [Acidobacteria bacterium]
BGC1: T1PKS	ctg1226_705	28088	28928	reverse	-1	other or hypothetical protein	gb|MBA2302901.1| hypothetical protein [Acidobacteria bacterium]
BGC1: T1PKS	ctg1226_706	29510	29927	forward	1	other or hypothetical protein	gb|PYS08303.1| hypothetical protein DMG15_27475 [Acidobacteria bacterium]
BGC1: T1PKS	ctg1226_707	30146	31814	reverse	-1	TonB-dependent receptor	gb|MSO63164.1| TonB-dependent receptor [Acidobacteria bacterium]
BGC1: T1PKS	ctg1226_708	31903	32068	forward	1	potential sequencing artefact	no hits
BGC1: T1PKS	ctg1226_709	32071	32350	forward	1	potential sequencing artefact	no hits
BGC1: T1PKS	ctg1226_710	32715	32850	reverse	-1	TonB-dependent receptor	gb|PYR25876.1| TonB-dependent receptor [Acidobacteria bacterium]
BGC1: T1PKS	ctg1226_711	32937	33885	reverse	-1	Tailoring or precursor synthesis	gb|MSO63165.1| 5-deoxy-glucuronate isomerase [Acidobacteria bacterium]
BGC1: T1PKS	ctg1226_712	33956	34868	forward	1	Tailoring or precursor synthesis	gb|MSO63166.1| xylose isomerase [Acidobacteria bacterium]
BGC1: T1PKS	ctg1226_713	34903	36055	forward	1	Tailoring or precursor synthesis	gb|MBA3270429.1| transaldolase family protein [Acidobacteria bacterium]
BGC1: T1PKS	ctg1226_714	36063	37932	forward	1	Tailoring or precursor synthesis	gb|MSO61558.1| 3D-(3,5/4)-trihydroxycyclohexane-1,2-dione acylhydrolase (decyclizing) [Acidobacteria bacterium]
BGC1: T1PKS	ctg1226_715	37996	39091	forward	1	other or hypothetical protein	gb|MBA3404743.1| IS630 family transposase [Gemmatimonadaceae bacterium]
BGC1: T1PKS	ctg1226_716	39595	40210	reverse	-1	other or hypothetical protein	gb|TPW01237.1| Transposase, ISSpo6 orf A [Alphaproteobacteria bacterium]
BGC1: T1PKS	ctg1226_717	40313	41891	forward	1	Oxidoreductase	gb|PZN82681.1| FAD-dependent oxidoreductase [Acidobacteria bacterium]

## Sheet: contig_6993_2_terpene
molecule	gene	start	end	strand	direction	annotation	BLAST result
BGC2: Terpene	ctg1226_1266	435	2178	forward	1	other or hypothetical protein	gb|MBA3271664.1| CehA/McbA family metallohydrolase [Acidobacteria bacterium]
BGC2: Terpene	ctg1226_1267	2170	2674	forward	1	other or hypothetical protein	gb|MSO34976.1| NUDIX domain-containing protein [Acidobacteria bacterium]
BGC2: Terpene	ctg1226_1268	2658	3723	reverse	-1	other or hypothetical protein	gb|PYR41521.1| hypothetical protein DMF95_30815 [Acidobacteria bacterium]
BGC2: Terpene	ctg1226_1269	3819	5346	reverse	-1	other or hypothetical protein	gb|OFW46347.1| hypothetical protein A3J29_17760 [Acidobacteria bacterium RIFCSPLOWO2_12_FULL_67_14b]
BGC2: Terpene	ctg1226_1270	5679	6960	reverse	-1	other or hypothetical protein	gb|OLC40171.1| aldolase [Acidobacteria bacterium 13_1_40CM_65_14]
BGC2: Terpene	ctg1226_1271	7295	7640	reverse	-1	Nucleoside-related	gb|MSO34970.1| tRNA 4-thiouridine(8) synthase ThiI [Acidobacteria bacterium]
BGC2: Terpene	ctg1226_1272	7639	8347	reverse	-1	Nucleoside-related	gb|MBA3270177.1| tRNA 4-thiouridine(8) synthase ThiI [Acidobacteria bacterium]
BGC2: Terpene	ctg1226_1273	8376	8733	reverse	-1	Oxidoreductase	gb|MSO83559.1| squalene-associated FAD-dependent desaturase [Acidobacteria bacterium]
BGC2: Terpene	ctg1226_1274	8897	9239	reverse	-1	Oxidoreductase	gb|MSO82361.1| FAD-dependent oxidoreductase [Acidobacteria bacterium]
BGC2: Terpene	ctg1226_1275	9418	9874	forward	1	potential sequencing artefact	no hits
BGC2: Terpene	ctg1226_1276	9747	10011	reverse	-1	Squalene/Phytoene synthase	gb|MBQ02313.1| squalene synthase HpnD [Acidobacteria bacterium]
BGC2: Terpene	ctg1226_1277	10000	10801	reverse	-1	Squalene/Phytoene synthase	gb|PYQ75892.1| squalene synthase HpnD [Acidobacteria bacterium]
BGC2: Terpene	ctg1226_1278	11105	11402	reverse	-1	Squalene/Phytoene synthase	gb|MSO57121.1| squalene synthase HpnC [Acidobacteria bacterium]
BGC2: Terpene	ctg1226_1279	11480	12020	reverse	-1	Nucleoside-related	gb|MSO51153.1| cob(I)yrinic acid a,c-diamide adenosyltransferase [Acidobacteria bacterium]
BGC2: Terpene	ctg1226_1280	12240	12729	forward	1	Nucleoside-related	gb|PYR68772.1| adenine glycosylase [Acidobacteria bacterium]
BGC2: Terpene	ctg1226_1281	12766	13150	reverse	-1	Nucleoside-related	gb|MSO51151.1| (deoxy)nucleoside triphosphate pyrophosphohydrolase [Acidobacteria bacterium]
BGC2: Terpene	ctg1226_1282	13171	13762	reverse	-1	other or hypothetical protein	gb|PYR55559.1| hypothetical protein DMF85_19265 [Acidobacteria bacterium]
BGC2: Terpene	ctg1226_1283	13755	14037	reverse	-1	other or hypothetical protein	ref|WP_110174320.1| hypothetical protein [Luteitalea pratensis]
BGC2: Terpene	ctg1226_1284	14066	14480	reverse	-1	other or hypothetical protein	dbj|GBD32736.1| Dipeptidyl aminopeptidase 4 [bacterium HR33]
BGC2: Terpene	ctg1226_1285	14498	15509	reverse	-1	other or hypothetical protein	gb|OFW11463.1| hypothetical protein A3H96_00745 [Acidobacteria bacterium RIFCSPLOWO2_02_FULL_67_36]
BGC2: Terpene	ctg1226_1286	15539	17261	forward	1	Oxidoreductase	gb|MSO51149.1| alpha/beta hydrolase [Acidobacteria bacterium]
BGC2: Terpene	ctg1226_1287	17268	18114	forward	1	other or hypothetical protein	gb|TFG49408.1| type II secretion system F family protein [Gemmatimonadales bacterium]
BGC2: Terpene	ctg1226_1288	18194	18686	forward	1	other or hypothetical protein	ref|WP_110169241.1| hypothetical protein [Luteitalea pratensis]

## Sheet: contig_6993_3_PKSNRPS
molecule	gene	start	end	strand	direction	annotation	BLAST result
BGC3: T1PKS/NRPS	ctg1226_1356	170	2519	forward	1	Tailoring or precursor synthesis	gb|MBA3271183.1| 2-oxoglutarate dehydrogenase E1 component [Acidobacteria bacterium]
BGC3: T1PKS/NRPS	ctg1226_1357	2461	3037	forward	1	Tailoring or precursor synthesis	gb|MBA3271183.1| 2-oxoglutarate dehydrogenase E1 component [Acidobacteria bacterium]
BGC3: T1PKS/NRPS	ctg1226_1358	3096	4317	forward	1	Tailoring or precursor synthesis	gb|MSO51110.1| 2-oxoglutarate dehydrogenase complex dihydrolipoyllysine-residue succinyltransferase [Acidobacteria bacterium]
BGC3: T1PKS/NRPS	ctg1226_1359	4400	4946	forward	1	Regulation	ref|WP_128198053.1| sigma-70 family RNA polymerase sigma factor [Rubrivivax albus]
BGC3: T1PKS/NRPS	ctg1226_1360	5110	7885	forward	1	Regulation	gb|NOT63703.1| serine/threonine protein kinase [Acidobacteria bacterium]
BGC3: T1PKS/NRPS	ctg1226_1361	7930	8203	forward	1	potential sequencing artefact	gb|TEB22760.1| MDN1 midasin family protein [Coprinellus micaceus]
BGC3: T1PKS/NRPS	ctg1226_1362	8375	9446	forward	1	Regulation	gb|MBA2305921.1| sigma-54-dependent Fis family transcriptional regulator [Acidobacteria bacterium]
BGC3: T1PKS/NRPS	ctg1226_1363	10123	10327	forward	1	potential sequencing artefact	no BLAST hits
BGC3: T1PKS/NRPS	ctg1226_1364	10458	11310	forward	1	other or hypothetical protein	gb|PYQ72749.1| hypothetical protein DMG04_16210 [Acidobacteria bacterium]
BGC3: T1PKS/NRPS	ctg1226_1365	11290	11539	reverse	-1	other or hypothetical protein	gb|KFA56597.1| hypothetical protein S40293_01190 [Stachybotrys chartarum IBT 40293]
BGC3: T1PKS/NRPS	ctg1226_1366	11568	12975	forward	1	other or hypothetical protein	gb|MBA2259395.1| hypothetical protein [Acidobacteria bacterium]
BGC3: T1PKS/NRPS	ctg1226_1367	12981	13989	forward	1	other or hypothetical protein	gb|MPY87923.1| AAA family ATPase [Luteitalea sp.]
BGC3: T1PKS/NRPS	ctg1226_1368	13985	14873	forward	1	Regulation	gb|MBA3296639.1| CpsD/CapB family tyrosine-protein kinase [Acidobacteria bacterium]
BGC3: T1PKS/NRPS	ctg1226_1369	14967	15936	forward	1	Tailoring or precursor synthesis	gb|MBA2259761.1| TIGR03013 family PEP-CTERM/XrtA system glycosyltransferase [Acidobacteria bacterium]
BGC3: T1PKS/NRPS	ctg1226_1370	15883	16288	forward	1	Tailoring or precursor synthesis	gb|MBA2259761.1| TIGR03013 family PEP-CTERM/XrtA system glycosyltransferase [Acidobacteria bacterium]
BGC3: T1PKS/NRPS	ctg1226_1371	16306	16609	forward	1	other or hypothetical protein	ref|WP_132133598.1| DUF3473 domain-containing protein [Massilia sp. GV090]
BGC3: T1PKS/NRPS	ctg1226_1372	16655	17522	forward	1	Tailoring or precursor synthesis	gb|PYQ94421.1| polysaccharide deacetylase family protein [Acidobacteria bacterium]
BGC3: T1PKS/NRPS	ctg1226_1373	17942	18233	forward	1	other or hypothetical protein	gb|MSN27152.1| FemAB family PEP-CTERM system-associated protein [Geobacter sp.]
BGC3: T1PKS/NRPS	ctg1226_1374	18546	19329	forward	1	Tailoring or precursor synthesis	gb|NDD74820.1| SDR family NAD(P)-dependent oxidoreductase [Gammaproteobacteria bacterium]
BGC3: T1PKS/NRPS	ctg1226_1375	19383	20058	forward	1	NRPS/PKS core genes	ref|WP_007412583.1| hybrid non-ribosomal peptide synthetase/type I polyketide synthase [Pedosphaera parvula]
BGC3: T1PKS/NRPS	ctg1226_1376	20000	22559	forward	1	NRPS/PKS core genes	tpg|HCN07106.1| TPA: non-ribosomal peptide synthetase [Lentisphaeria bacterium]
BGC3: T1PKS/NRPS	ctg1226_1377	22567	25747	forward	1	NRPS/PKS core genes	ref|WP_083373541.1| non-ribosomal peptide synthetase [Moorea producens]
BGC3: T1PKS/NRPS	ctg1226_1378	25703	25997	forward	1	Tailoring or precursor synthesis	gb|MSQ86801.1| SDR family oxidoreductase [Alphaproteobacteria bacterium]
BGC3: T1PKS/NRPS	ctg1226_1379	25984	27307	reverse	-1	Tailoring or precursor synthesis	ref|WP_163779511.1| LLM class flavin-dependent oxidoreductase [Myxococcus sp. AM301]
BGC3: T1PKS/NRPS	ctg1226_1380	27413	28673	reverse	-1	Tailoring or precursor synthesis	ref|WP_167784701.1| LLM class flavin-dependent oxidoreductase [Ramlibacter rhizophilus]
BGC3: T1PKS/NRPS	ctg1226_1381	29562	30054	reverse	-1	Tailoring or precursor synthesis	gb|RMG97445.1| LLM class flavin-dependent oxidoreductase [Chloroflexi bacterium]
BGC3: T1PKS/NRPS	ctg1226_1382	30623	32045	reverse	-1	NRPS/PKS core genes	gb|PYS22425.1| non-ribosomal peptide synthetase [Acidobacteria bacterium]
BGC3: T1PKS/NRPS	ctg1226_1383	32363	32651	reverse	-1	NRPS/PKS core genes	ref|WP_093325439.1| type I polyketide synthase [Shimia haliotis]
BGC3: T1PKS/NRPS	ctg1226_1384	33696	36195	reverse	-1	NRPS/PKS core genes	gb|NNL68211.1| type I polyketide synthase [Myxococcales bacterium]
BGC3: T1PKS/NRPS	ctg1226_1385	36707	37508	forward	1	Transport	gb|MBA2355134.1| ABC transporter permease [Acidobacteria bacterium]
BGC3: T1PKS/NRPS	ctg1226_1386	37507	38761	forward	1	Transport	gb|RPI57881.1| ABC transporter ATP-binding protein [Acidobacteria bacterium]
BGC3: T1PKS/NRPS	ctg1226_1387	38846	39419	forward	1	Tailoring or precursor synthesis	ref|WP_145172840.1| methyltransferase domain-containing protein [Planctomycetes bacterium K22_7]
BGC3: T1PKS/NRPS	ctg1226_1388	39566	40034	reverse	-1	Tailoring or precursor synthesis	gb|RPH61413.1| N-acetyltransferase [Acidobacteria bacterium]
BGC3: T1PKS/NRPS	ctg1226_1389	40030	40510	reverse	-1	Tailoring or precursor synthesis	gb|RPJ07851.1| gfo/Idh/MocA family oxidoreductase [Deltaproteobacteria bacterium]
BGC3: T1PKS/NRPS	ctg1226_1390	41355	42504	forward	1	Tailoring or precursor synthesis	gb|NPU95727.1| DegT/DnrJ/EryC1/StrS family aminotransferase [Candidatus Omnitrophica bacterium]
BGC3: T1PKS/NRPS	ctg1226_1391	42496	43324	forward	1	Tailoring or precursor synthesis	ref|WP_159098140.1| glycosyltransferase [Azoarcus communis]
BGC3: T1PKS/NRPS	ctg1226_1392	43454	43583	reverse	-1	potential sequencing artefact	no BLAST hits
BGC3: T1PKS/NRPS	ctg1226_1393	43627	44563	reverse	-1	Tailoring or precursor synthesis	ref|YP_009052446.1| putative family 25 glycosyltransferase [Aureococcus anophagefferens virus]
BGC3: T1PKS/NRPS	ctg1226_1394	45105	45540	forward	1	Tailoring or precursor synthesis	gb|NUN06967.1| class I SAM-dependent methyltransferase [Bdellovibrio sp.]
BGC3: T1PKS/NRPS	ctg1226_1395	46049	46208	reverse	-1	potential sequencing artefact	no BLAST hits
BGC3: T1PKS/NRPS	ctg1226_1396	46385	47168	reverse	-1	potential sequencing artefact	no BLAST hits
BGC3: T1PKS/NRPS	ctg1226_1397	47813	48284	reverse	-1	Tailoring or precursor synthesis	ref|WP_056195834.1| glycosyltransferase [Pelomonas sp. Root1237]
BGC3: T1PKS/NRPS	ctg1226_1398	48420	49161	reverse	-1	Tailoring or precursor synthesis	ref|WP_082361979.1| glycosyltransferase [beta proteobacterium AAP51]
BGC3: T1PKS/NRPS	ctg1226_1399	49466	49724	reverse	-1	other or hypothetical protein	gb|OGJ91461.1| hypothetical protein A2268_00490 [Candidatus Raymondbacteria bacterium RifOxyA12_full_50_37]
BGC3: T1PKS/NRPS	ctg1226_1400	49710	50256	reverse	-1	other or hypothetical protein	tpg|HHY57275.1| TPA: hypothetical protein [Chloroflexi bacterium]
BGC3: T1PKS/NRPS	ctg1226_1401	50768	50891	reverse	-1	potential sequencing artefact	gb|MBA3270769.1| hypothetical protein [Acidobacteria bacterium]
BGC3: T1PKS/NRPS	ctg1226_1402	51078	52773	reverse	-1	other or hypothetical protein	tpg|HHY57275.1| TPA: hypothetical protein [Chloroflexi bacterium]
BGC3: T1PKS/NRPS	ctg1226_1403	53015	54170	reverse	-1	Tailoring or precursor synthesis	gb|MBA2356490.1| O-antigen ligase family protein [Acidobacteria bacterium]
BGC3: T1PKS/NRPS	ctg1226_1404	54166	55585	reverse	-1	Tailoring or precursor synthesis	gb|PYQ86164.1| glycosyltransferase [Acidobacteria bacterium]
BGC3: T1PKS/NRPS	ctg1226_1405	55742	56159	forward	1	Tailoring or precursor synthesis	ref|WP_101894972.1| glycosyltransferase [Ketobacter alkanivorans]
