# Supplementary material for: Biosynthetic potential of uncultured Antarctic soil bacteria revealed through long-read metagenomic sequencing
Source: ISME J. 2021 Jul 12;16(1):101–11. doi: 10.1038/s41396-021-01052-3 (PMC8692599; doi:10.1038/s41396-021-01052-3)
Supplement: Supplementary file 5 — BGC genes for figure 5 [file 41396_2021_1052_MOESM5_ESM.xlsx]

## Sheet: BGC_1_terpene
molecule	gene	start	end	strand	direction	annotation	BLAST result
BGC1: Terpene	ctg498_255	1040	2597	forward	1	Other or hypothetical protein	gb|MBA2752182.1| circularly permuted type 2 ATP-grasp protein [Actinobacteria bacterium]
BGC1: Terpene	ctg498_256	2628	3561	forward	1	Other or hypothetical protein	gb|MBA2438434.1| alpha-E domain-containing protein [Acidimicrobiia bacterium]
BGC1: Terpene	ctg498_257	3595	4408	forward	1	Tailoring or precursor synthesis	gb|AEF39602.1| Transglutaminase domain protein [Hoyosella subflava DQS3-9A1]
BGC1: Terpene	ctg498_258	4610	6059	forward	1	Other or hypothetical protein	gb|MSV40192.1| PQQ-binding-like beta-propeller repeat protein [Actinobacteria bacterium]
BGC1: Terpene	ctg498_259	6161	7298	forward	1	Other or hypothetical protein	gb|MSO78532.1| DNA recombination protein RmuC [Acidimicrobiia bacterium]
BGC1: Terpene	ctg498_260	7498	8272	reverse	-1	Other or hypothetical protein	gb|MSO78533.1| hypothetical protein [Acidimicrobiia bacterium]
BGC1: Terpene	ctg498_261	8278	9493	reverse	-1	Oxidoreductase	gb|MSO18357.1| acyl-CoA dehydrogenase [Acidimicrobiia bacterium]
BGC1: Terpene	ctg498_262	9517	9925	reverse	-1	Other or hypothetical protein	gb|MBA2326488.1| SCP2 sterol-binding domain-containing protein [Actinobacteria bacterium]
BGC1: Terpene	ctg498_263	10000	11074	forward	1	Tailoring or precursor synthesis	gb|MSO78535.1| polyprenyl synthetase family protein [Acidimicrobiia bacterium]
BGC1: Terpene	ctg498_264	11085	12555	forward	1	Oxidoreductase	gb|MBA2326490.1| phytoene desaturase [Actinobacteria bacterium]
BGC1: Terpene	ctg498_265	12551	13403	forward	1	Phytoene/Squalene synthase	gb|MSO87502.1| phytoene/squalene synthase family protein [Acidimicrobiia bacterium]
BGC1: Terpene	ctg498_266	13353	13869	reverse	-1	Oxidoreductase	gb|MSV85705.1| beta-carotene hydroxylase [Actinobacteria bacterium]
BGC1: Terpene	ctg498_267	13865	14186	reverse	-1	Tailoring or precursor synthesis	ref|WP_101396184.1| lycopene cyclase domain-containing protein [Tetrasphaera duodecadis]
BGC1: Terpene	ctg498_268	14178	14523	reverse	-1	Tailoring or precursor synthesis	emb|CAA9259059.1| Lycopene cyclase [uncultured Acidimicrobiales bacterium]
BGC1: Terpene	ctg498_269	14561	15491	forward	1	Transport	gb|MSO78536.1| ABC transporter ATP-binding protein [Acidimicrobiia bacterium]
BGC1: Terpene	ctg498_270	15487	16225	forward	1	Transport	gb|MSO18354.1| ABC transporter permease [Acidimicrobiia bacterium]
BGC1: Terpene	ctg498_271	16226	16829	reverse	-1	Oxidoreductase	gb|TMK65059.1| redoxin domain-containing protein [Actinobacteria bacterium]
BGC1: Terpene	ctg498_272	16803	17655	reverse	-1	Tailoring or precursor synthesis	gb|MSO37993.1| protoheme IX farnesyltransferase [Acidimicrobiia bacterium]
BGC1: Terpene	ctg498_273	17821	18157	forward	1	Other or hypothetical protein	gb|MSO18351.1| co-chaperone GroES [Acidimicrobiia bacterium]
BGC1: Terpene	ctg498_274	18158	18944	reverse	-1	Other or hypothetical protein	tpg|HGW04790.1| TPA: hypothetical protein [Actinobacteria bacterium]
BGC1: Terpene	ctg498_275	19169	20468	forward	1	Other or hypothetical protein	gb|MBA2326452.1| FAD-binding protein [Actinobacteria bacterium]
BGC1: Terpene	ctg498_276	20458	21490	forward	1	Other or hypothetical protein	tpg|HGW04792.1| TPA: FAD-binding protein [Actinobacteria bacterium]
BGC1: Terpene	ctg498_277	21486	22713	forward	1	Other or hypothetical protein	tpg|HGW04792.1| TPA: FAD-binding protein [Actinobacteria bacterium]
BGC1: Terpene	ctg498_278	22705	22900	forward	1	Other or hypothetical protein	tpg|HGW04794.1| TPA: hypothetical protein [Actinobacteria bacterium]

## Sheet: BGC_2_CaiA
molecule	gene	start	end	strand	direction	annotation	BLAST result
BGC2: CaiA-related	ctg498_2681	28	433	forward	1	Other or hypothetical protein	gb|MBA3279720.1| LytR C-terminal domain-containing protein [Geodermatophilaceae bacterium]
BGC2: CaiA-related	ctg498_2682	429	2466	forward	1	Other or hypothetical protein	gb|TMK63271.1| NAD-dependent DNA ligase LigA [Actinobacteria bacterium]
BGC2: CaiA-related	ctg498_2683	2465	2906	forward	1	Tailoring or precursor synthesis	gb|MBA2325457.1| MaoC family dehydratase N-terminal domain-containing protein [Actinobacteria bacterium]
BGC2: CaiA-related	ctg498_2684	2902	3319	forward	1	Tailoring or precursor synthesis	gb|MBA2325458.1| MaoC family dehydratase N-terminal domain-containing protein [Actinobacteria bacterium]
BGC2: CaiA-related	ctg498_2685	3319	3787	reverse	-1	Other or hypothetical protein	gb|TML70281.1| hypothetical protein E6G14_05525 [Actinobacteria bacterium]
BGC2: CaiA-related	ctg498_2686	3880	5755	forward	1	Other or hypothetical protein	gb|MSY44514.1| PASTA domain-containing protein [Actinobacteria bacterium]
BGC2: CaiA-related	ctg498_2687	5795	6725	forward	1	Oxidoreductase	gb|MSO17156.1| SDR family NAD(P)-dependent oxidoreductase [Acidimicrobiia bacterium]
BGC2: CaiA-related	ctg498_2688	7081	7210	forward	1	Potential sequencing artefact	no results
BGC2: CaiA-related	ctg498_2689	7234	7636	reverse	-1	Tailoring or precursor synthesis	gb|MSO17153.1| SCP-2 sterol transfer family protein [Acidimicrobiia bacterium]
BGC2: CaiA-related	ctg498_2690	7658	7958	forward	1	Tailoring or precursor synthesis	gb|MBA2325064.1| Asp-tRNA(Asn)/Glu-tRNA(Gln) amidotransferase subunit GatC [Actinobacteria bacterium]
BGC2: CaiA-related	ctg498_2691	7954	9382	forward	1	Tailoring or precursor synthesis	gb|MBA2325063.1| Asp-tRNA(Asn)/Glu-tRNA(Gln) amidotransferase subunit GatA [Actinobacteria bacterium]
BGC2: CaiA-related	ctg498_2692	9387	10326	reverse	-1	Tailoring or precursor synthesis	gb|MBA2325062.1| alpha/beta hydrolase [Actinobacteria bacterium]
BGC2: CaiA-related	ctg498_2693	10344	11889	forward	1	Tailoring or precursor synthesis	tpg|HGW04469.1| TPA: Asp-tRNA(Asn)/Glu-tRNA(Gln) amidotransferase subunit GatB [Actinobacteria bacterium]
BGC2: CaiA-related	ctg498_2694	11989	12892	reverse	-1	Other or hypothetical protein	gb|TMK60231.1| hypothetical protein E6G60_14095 [Actinobacteria bacterium]
BGC2: CaiA-related	ctg498_2695	12948	13422	forward	1	Other or hypothetical protein	gb|NOQ19004.1| YbaK/EbsC family protein [Desulfobacterales bacterium]
BGC2: CaiA-related	ctg498_2696	13471	15154	forward	1	Tailoring or precursor synthesis	gb|TMK60230.1| dihydroxy-acid dehydratase [Actinobacteria bacterium]
BGC2: CaiA-related	ctg498_2697	15568	16357	forward	1	Tailoring or precursor synthesis	gb|MSO79191.1| formamidopyrimidine-DNA glycosylase [Acidimicrobiia bacterium]
BGC2: CaiA-related	ctg498_2698	16572	18297	forward	1	Tailoring or precursor synthesis	gb|MSO79193.1| acetolactate synthase large subunit [Acidimicrobiia bacterium]
BGC2: CaiA-related	ctg498_2699	18319	18895	forward	1	Tailoring or precursor synthesis	gb|MSO79194.1| acetolactate synthase small subunit [Acidimicrobiia bacterium]
BGC2: CaiA-related	ctg498_2700	18968	19997	forward	1	Oxidoreductase	gb|MSO79195.1| ketol-acid reductoisomerase [Acidimicrobiia bacterium]
BGC2: CaiA-related	ctg498_2701	20000	21248	forward	1	CaiA-related	gb|MBA2325680.1| acyl-CoA/acyl-ACP dehydrogenase [Actinobacteria bacterium]
BGC2: CaiA-related	ctg498_2702	21255	22068	reverse	-1	Other or hypothetical protein	tpg|HFM53110.1| TPA: DUF4242 domain-containing protein [Actinobacteria bacterium]
BGC2: CaiA-related	ctg498_2703	22121	22748	forward	1	Tailoring or precursor synthesis	gb|MSO79196.1| glycerol-3-phosphate acyltransferase [Acidimicrobiia bacterium]
BGC2: CaiA-related	ctg498_2704	22830	23664	forward	1	Other or hypothetical protein	gb|TMB89032.1| DegV family protein [Chloroflexi bacterium]
BGC2: CaiA-related	ctg498_2705	23668	24043	reverse	-1	Transport	gb|MSO78022.1| large conductance mechanosensitive channel protein MscL [Acidimicrobiia bacterium]]\
BGC2: CaiA-related	ctg498_2706	24039	24549	reverse	-1	Tailoring or precursor synthesis	gb|MBA2327696.1| PaaI family thioesterase [Actinobacteria bacterium]
BGC2: CaiA-related	ctg498_2707	24566	25979	reverse	-1	Oxidoreductase	gb|MBA2327697.1| FAD-dependent oxidoreductase [Actinobacteria bacterium]
BGC2: CaiA-related	ctg498_2708	26154	26763	forward	1	Regulation	gb|TMK63698.1| sigma-70 family RNA polymerase sigma factor [Actinobacteria bacterium]
BGC2: CaiA-related	ctg498_2709	26753	27110	forward	1	Other or hypothetical protein	gb|NUT36376.1| hypothetical protein [Hamadaea sp.]
BGC2: CaiA-related	ctg498_2710	27106	27373	forward	1	Tailoring or precursor synthesis	ref|WP_119925491.1| maleylpyruvate isomerase N-terminal domain-containing protein [Streptosporangiaceae bacterium YIM 75507]
BGC2: CaiA-related	ctg498_2711	27377	27779	forward	1	Tailoring or precursor synthesis	gb|TMK63697.1| maleylpyruvate isomerase family mycothiol-dependent enzyme [Actinobacteria bacterium]
BGC2: CaiA-related	ctg498_2712	27775	28168	reverse	-1	Other or hypothetical protein	gb|MSO79199.1| hypothetical protein [Acidimicrobiia bacterium]
BGC2: CaiA-related	ctg498_2713	28164	29532	reverse	-1	Other or hypothetical protein	gb|MSO79200.1| DUF1446 domain-containing protein [Acidimicrobiia bacterium]
BGC2: CaiA-related	ctg498_2714	29528	30989	reverse	-1	Tailoring or precursor synthesis	gb|MSO79201.1| amidase [Acidimicrobiia bacterium]
BGC2: CaiA-related	ctg498_2715	31002	32466	reverse	-1	Tailoring or precursor synthesis	gb|MSO79202.1| amidase [Acidimicrobiia bacterium]
BGC2: CaiA-related	ctg498_2716	32508	33519	reverse	-1	Tailoring or precursor synthesis	gb|MSO79203.1| metal-activated pyridoxal enzyme [Acidimicrobiia bacterium]
BGC2: CaiA-related	ctg498_2717	33531	33912	forward	1	Other or hypothetical protein	gb|MSO79204.1| hypothetical protein [Acidimicrobiia bacterium]
BGC2: CaiA-related	ctg498_2718	33928	34852	reverse	-1	Other or hypothetical protein	gb|MSO79205.1| hypothetical protein [Acidimicrobiia bacterium]
BGC2: CaiA-related	ctg498_2719	34925	35819	forward	1	Tailoring or precursor synthesis	gb|TMK64623.1| 1,4-dihydroxy-2-naphthoyl-CoA synthase [Actinobacteria bacterium]
BGC2: CaiA-related	ctg498_2720	35990	36797	forward	1	Tailoring or precursor synthesis	gb|MSO17140.1| 1,4-dihydroxy-2-naphthoate polyprenyltransferase [Acidimicrobiia bacterium]
BGC2: CaiA-related	ctg498_2721	36784	37672	forward	1	Tailoring or precursor synthesis	gb|MSO79099.1| O-succinylbenzoate synthase [Acidimicrobiia bacterium]
BGC2: CaiA-related	ctg498_2722	37602	38310	reverse	-1	Tailoring or precursor synthesis	gb|MSO79098.1| alpha/beta fold hydrolase [Acidimicrobiia bacterium]
BGC2: CaiA-related	ctg498_2723	38324	40058	forward	1	Tailoring or precursor synthesis	gb|MSO79097.1| 2-succinyl-5-enolpyruvyl-6-hydroxy-3-cyclohexene-1-carboxylic-acid synthase [Acidimicrobiia bacterium]
BGC2: CaiA-related	ctg498_2724	40140	41112	reverse	-1	Other or hypothetical protein	gb|TML91614.1| hypothetical protein E6G06_09145 [Actinobacteria bacterium]
