# Supplementary material for: Biosynthetic potential of uncultured Antarctic soil bacteria revealed through long-read metagenomic sequencing
Source: ISME J. 2021 Jul 12;16(1):101–11. doi: 10.1038/s41396-021-01052-3 (PMC8692599; doi:10.1038/s41396-021-01052-3)
Supplement: Supplementary file 6 — BGC genes for figure 7 [file 41396_2021_1052_MOESM6_ESM.xlsx]

## Sheet: Sheet2
molecule	gene	start	end	strand	direction	annotation	BLAST result
BGC1: Terpene	ctg102_505	278	707	reverse	-1	Tailoring or precursor synthesis	gb|MBA3260256.1|CoA transferase [Gemmatimonadales bacterium]
BGC1: Terpene	ctg102_506	796	1285	forward	1	Other or hypothetical protein	dbj|GDX86896.1|hypothetical protein LBMAG44_08090 [Gemmatimonadetes bacterium]
BGC1: Terpene	ctg102_507	1460	2411	forward	1	Other or hypothetical protein	ref|WP_053334005.1|hypothetical protein [Gemmatimonas phototrophica]
BGC1: Terpene	ctg102_508	2436	3153	forward	1	Tailoring or precursor synthesis	dbj|GDX87710.1|D-alpha-D-heptose-7-phosphate kinase HddA [Gemmatimonadetes bacterium]
BGC1: Terpene	ctg102_509	3346	4501	forward	1	Tailoring or precursor synthesis	gb|PHX65644.1|acetylornithine deacetylase [Gemmatimonadetes bacterium]
BGC1: Terpene	ctg102_510	4500	4719	forward	1	Other or hypothetical protein	emb|CAA9353946.1|hypothetical protein AVDCRST_MAG11-3704 [uncultured Gemmatimonadaceae bacterium]
BGC1: Terpene	ctg102_511	4715	5315	forward	1	Other or hypothetical protein	ref|WP_053334003.1|ribonuclease HI [Gemmatimonas phototrophica]
BGC1: Terpene	ctg102_512	5345	5597	forward	1	Other or hypothetical protein	ref|WP_171225746.1|hypothetical protein [Gemmatimonas sp. TET16]
BGC1: Terpene	ctg102_513	5787	6372	forward	1	Other or hypothetical protein	ref|WP_171225747.1|zinc ribbon domain-containing protein [Gemmatimonas sp. TET16]
BGC1: Terpene	ctg102_514	6368	7460	forward	1	Oxidoreductase	gb|MBA3558156.1|isocitrate/isopropylmalate dehydrogenase family protein [Gemmatimonadaceae bacterium]
BGC1: Terpene	ctg102_515	7497	8316	forward	1	Other or hypothetical protein	gb|MBA3645834.1|hypothetical protein [Gemmatimonadaceae bacterium]
BGC1: Terpene	ctg102_516	8317	8623	forward	1	Other or hypothetical protein	gb|NCW44271.1|hypothetical protein [Gemmatimonadaceae bacterium]
BGC1: Terpene	ctg102_517	8794	9580	forward	1	Other or hypothetical protein	gb|PHX65647.1|hypothetical protein CK550_03550 [Gemmatimonadetes bacterium]
BGC1: Terpene	ctg102_518	10000	10777	reverse	-1	Phytoene/squalene synthase	gb|NCW44268.1|phytoene/squalene synthase family protein [Gemmatimonadaceae bacterium]
BGC1: Terpene	ctg102_519	10951	12745	forward	1	Oxidoreductase	ref|WP_171225751.1|FAD-binding protein [Gemmatimonas sp. TET16]
BGC1: Terpene	ctg102_520	12778	13342	forward	1	Oxidoreductase	ref|WP_171574398.1|protoporphyrinogen oxidase HemJ [Flavobacterium sp. CLA17]
BGC1: Terpene	ctg102_521	13284	14466	reverse	-1	Oxidoreductase	gb|MBA3670622.1|FAD-binding oxidoreductase [Gemmatimonadaceae bacterium]
BGC1: Terpene	ctg102_522	14492	14687	forward	1	Potential sequencing artefact	no results
BGC1: Terpene	ctg102_523	14803	16324	reverse	-1	Tailoring or precursor synthesis	gb|ODT02932.1|fumarate hydratase [Gemmatimonadetes bacterium SCN 70-22]
BGC1: Terpene	ctg102_524	16337	17174	forward	1	Tailoring or precursor synthesis	gb|MBA3917289.1|thymidylate synthase (FAD) [Gemmatimonas sp.]
BGC1: Terpene	ctg102_525	17015	17441	reverse	-1	Tailoring or precursor synthesis	gb|NLL57160.1|exodeoxyribonuclease VII large subunit [Firmicutes bacterium]
BGC1: Terpene	ctg102_526	17518	17935	reverse	-1	Other or hypothetical protein	tpg|HFI47269.1|TPA: PIN domain-containing protein [Deltaproteobacteria bacterium]
BGC1: Terpene	ctg102_527	17931	18171	reverse	-1	Other or hypothetical protein	tpg|HEA99088.1|TPA: ribbon-helix-helix protein, CopG family [bacterium]
BGC1: Terpene	ctg102_528	18228	18420	forward	1	Other or hypothetical protein	gb|NCT75211.1|damage-inducible protein DinB [Chitinophagaceae bacterium]
BGC1: Terpene	ctg102_529	18670	19693	forward	1	Tailoring or precursor synthesis	gb|NJD10514.1|phosphomethylpyrimidine synthase ThiC [Gemmatimonadetes bacterium]
BGC1: Terpene	ctg102_530	19658	20429	forward	1	Tailoring or precursor synthesis	gb|TVP59369.1|phosphomethylpyrimidine synthase ThiC [Gemmatimonadales bacterium]
BGC1: Terpene	ctg102_531	20407	20695	reverse	-1	Potential sequencing artefact	ref|WP_178865321.1| RHS repeat-associated core domain-containing protein [Streptomyces acidiscabies]

## Sheet: Sheet3
molecule	gene	start	end	strand	direction	annotation	BLAST result
BGC2: NRPS/PKS	ctg102_1268	198	744	forward	1	Other or hypothetical protein	ref|WP_163261605.1|hypothetical protein [Caulobacter sp. 17J65-9]
BGC2: NRPS/PKS	ctg102_1269	762	2586	reverse	-1	Oxidoreductase	ref|WP_146576966.1|FAD/NAD(P)-binding protein [Planctomycetes bacterium Pla100]
BGC2: NRPS/PKS	ctg102_1270	2903	3656	forward	1	Other or hypothetical protein	ref|WP_002650775.1|DUF3891 family protein [Blastopirellula marina]
BGC2: NRPS/PKS	ctg102_1271	3717	3957	reverse	-1	Other or hypothetical protein	ref|WP_165229733.1|VOC family protein [Aquisphaera sp. JC669]
BGC2: NRPS/PKS	ctg102_1272	4157	4745	forward	1	Regulation	gb|MBA3560647.1|protein kinase [Gemmatimonadaceae bacterium]
BGC2: NRPS/PKS	ctg102_1273	4707	4971	forward	1	Other or hypothetical protein	gb|PYP26926.1|hypothetical protein DMD51_04145 [Gemmatimonadetes bacterium]
BGC2: NRPS/PKS	ctg102_1274	5296	6211	forward	1	Regulation	gb|MBA3560647.1|protein kinase [Gemmatimonadaceae bacterium]
BGC2: NRPS/PKS	ctg102_1275	6213	6777	forward	1	Other or hypothetical protein	gb|MBA3559329.1|hypothetical protein [Gemmatimonadaceae bacterium]
BGC2: NRPS/PKS	ctg102_1276	7040	7310	forward	1	Regulation	gb|TVP43261.1|twin-arginine translocation signal domain-containing protein [Gemmatimonadales bacterium]
BGC2: NRPS/PKS	ctg102_1277	7276	8593	forward	1	Regulation	gb|TVP43261.1|twin-arginine translocation signal domain-containing protein [Gemmatimonadales bacterium]
BGC2: NRPS/PKS	ctg102_1278	8713	9154	forward	1	Transport	ref|WP_177222988.1|TonB-dependent receptor [Chitinophaga sp. YR627]
BGC2: NRPS/PKS	ctg102_1279	9188	10730	forward	1	Transport	gb|TVR64243.1|TonB-dependent receptor [Gemmatimonadales bacterium]
BGC2: NRPS/PKS	ctg102_1280	11020	11527	forward	1	Transport	gb|TVR64243.1|TonB-dependent receptor [Gemmatimonadales bacterium]
BGC2: NRPS/PKS	ctg102_1281	11474	11879	forward	1	Transport	gb|TVR64243.1|TonB-dependent receptor [Gemmatimonadales bacterium]
BGC2: NRPS/PKS	ctg102_1282	11868	12846	forward	1	Tailoring or precursor synthesis	ref|WP_106134497.1|glycerophosphodiester phosphodiesterase family protein [Mongoliibacter ruber]
BGC2: NRPS/PKS	ctg102_1283	12997	13408	reverse	-1	Other or hypothetical protein	gb|MBA3342448.1|DUF2809 domain-containing protein [Gemmatimonadaceae bacterium]
BGC2: NRPS/PKS	ctg102_1284	13542	14259	reverse	-1	Tailoring or precursor synthesis	ref|WP_036319867.1|4'-phosphopantetheinyl transferase superfamily protein [Microbispora sp. ATCC PTA-5024]
BGC2: NRPS/PKS	ctg102_1285	14674	15382	forward	1	Tailoring or precursor synthesis	gb|AIU56846.1|anatoxin-a synthetase A thioesterase type II [Cuspidothrix issatschenkoi CHABD3]
BGC2: NRPS/PKS	ctg102_1286	15378	17193	forward	1	Oxidoreductase	gb|NIM40823.1|SDR family NAD(P)-dependent oxidoreductase [Hydrogenophaga sp.]
BGC2: NRPS/PKS	ctg102_1287	17147	17570	forward	1	NRPS/PKS core genes	gb|NCT98528.1|acyltransferase domain-containing protein [Comamonadaceae bacterium]
BGC2: NRPS/PKS	ctg102_1288	17566	18598	forward	1	NRPS/PKS core genes	ref|WP_009517180.1|type I polyketide synthase [Hydrogenophaga intermedia]
BGC2: NRPS/PKS	ctg102_1289	18558	19587	forward	1	NRPS/PKS core genes	gb|NWG15753.1|type I polyketide synthase [Chloroflexi bacterium]
BGC2: NRPS/PKS	ctg102_1290	19812	20004	forward	1	NRPS/PKS core genes	ref|WP_012029885.1|acyltransferase [Bradyrhizobium sp. ORS 278]
BGC2: NRPS/PKS	ctg102_1291	20000	22652	forward	1	NRPS/PKS core genes	ref|WP_073468448.1|type I polyketide synthase [Rhizobacter sp. OV335]
BGC2: NRPS/PKS	ctg102_1292	22591	24274	forward	1	NRPS/PKS core genes	ref|WP_009517179.1|type I polyketide synthase [Hydrogenophaga intermedia]
BGC2: NRPS/PKS	ctg102_1293	24218	25460	forward	1	NRPS/PKS core genes	ref|WP_073468448.1|type I polyketide synthase [Rhizobacter sp. OV335]
BGC2: NRPS/PKS	ctg102_1294	25431	29688	forward	1	NRPS/PKS core genes	ref|WP_052204527.1|type I polyketide synthase [Methylibium sp. YR605]
BGC2: NRPS/PKS	ctg102_1295	29639	30899	forward	1	Tailoring or precursor synthesis	gb|RYG32382.1|methyltransferase [Burkholderiales bacterium]
BGC2: NRPS/PKS	ctg102_1296	30895	34108	forward	1	NRPS/PKS core genes	ref|WP_052204529.1|type I polyketide synthase [Methylibium sp. YR605]
BGC2: NRPS/PKS	ctg102_1297	34062	34437	forward	1	NRPS/PKS core genes	ref|WP_116957741.1|SDR family NAD(P)-dependent oxidoreductase [Hydrogenophaga borbori]
BGC2: NRPS/PKS	ctg102_1298	34478	38606	forward	1	NRPS/PKS core genes	ref|WP_070398027.1|type I polyketide synthase [Hydrogenophaga sp. PML113]
BGC2: NRPS/PKS	ctg102_1299	38606	42632	forward	1	NRPS/PKS core genes	ref|WP_070398026.1|type I polyketide synthase [Hydrogenophaga sp. PML113]
BGC2: NRPS/PKS	ctg102_1300	42622	45358	forward	1	NRPS/PKS core genes	ref|WP_052211677.1|type I polyketide synthase [Methylibium sp. CF468]
BGC2: NRPS/PKS	ctg102_1301	45350	51872	forward	1	NRPS/PKS core genes	ref|WP_052211680.1|type I polyketide synthase [Methylibium sp. CF468]
BGC2: NRPS/PKS	ctg102_1302	51915	52425	forward	1	NRPS/PKS core genes	ref|WP_020714508.1|non-ribosomal peptide synthetase [Acidobacteriaceae bacterium KBS 89]
BGC2: NRPS/PKS	ctg102_1303	52381	58435	forward	1	NRPS/PKS core genes	ref|WP_089125740.1|non-ribosomal peptide synthetase [Tolypothrix sp. NIES-4075]
BGC2: NRPS/PKS	ctg102_1304	58431	59187	forward	1	Tailoring or precursor synthesis	gb|NLG60793.1|alpha/beta fold hydrolase [Candidatus Cloacimonetes bacterium]
BGC2: NRPS/PKS	ctg102_1305	59726	61277	reverse	-1	Oxidoreductase	ref|WP_179636661.1|aldo/keto reductase [Edaphobacter lichenicola]
BGC2: NRPS/PKS	ctg102_1306	61313	61916	forward	1	Regulation	ref|WP_056410972.1|TetR/AcrR family transcriptional regulator [Methylobacterium sp. Leaf466]
BGC2: NRPS/PKS	ctg102_1307	61943	63344	reverse	-1	Tailoring or precursor synthesis	gb|NCW44737.1|dienelactone hydrolase [Gemmatimonadaceae bacterium]
BGC2: NRPS/PKS	ctg102_1308	63358	63946	reverse	-1	Other or hypothetical protein	gb|PYR38942.1|hypothetical protein DMF90_01560 [Acidobacteria bacterium]
BGC2: NRPS/PKS	ctg102_1309	64271	65429	forward	1	Other or hypothetical protein	ref|WP_171224846.1|hypothetical protein [Gemmatimonas sp. TET16]
BGC2: NRPS/PKS	ctg102_1310	65458	65938	reverse	-1	Regulation	ref|WP_171227102.1|response regulator [Gemmatimonas sp. TET16]
BGC2: NRPS/PKS	ctg102_1311	65937	66111	reverse	-1	Regulation	ref|WP_171227101.1|diguanylate cyclase [Gemmatimonas sp. TET16]
BGC2: NRPS/PKS	ctg102_1312	66110	67010	reverse	-1	Regulation	ref|WP_171227101.1|diguanylate cyclase [Gemmatimonas sp. TET16]
BGC2: NRPS/PKS	ctg102_1313	67120	68116	reverse	-1	Other or hypothetical protein	ref|WP_163968765.1|hypothetical protein [Noviherbaspirillum sp. 17J57-3]
BGC2: NRPS/PKS	ctg102_1314	68217	68676	forward	1	Other or hypothetical protein	ref|WP_171227077.1|hypothetical protein [Gemmatimonas sp. TET16]
BGC2: NRPS/PKS	ctg102_1315	68807	70640	forward	1	Other or hypothetical protein	gb|MBA2292536.1|choice-of-anchor B family protein [Gemmatimonadales bacterium]
BGC2: NRPS/PKS	ctg102_1316	70625	71852	reverse	-1	Other or hypothetical protein	gb|MBA3916981.1|hypothetical protein [Gemmatimonas sp.]
BGC2: NRPS/PKS	ctg102_1317	71892	72327	reverse	-1	Other or hypothetical protein	gb|NOX45600.1|tetratricopeptide repeat protein [Chlorobi bacterium]
BGC2: NRPS/PKS	ctg102_1318	72507	73116	forward	1	Other or hypothetical protein	gb|NUS47868.1|hypothetical protein [Gemmatimonadaceae bacterium]
BGC2: NRPS/PKS	ctg102_1319	73127	73478	reverse	-1	Other or hypothetical protein	gb|PYP77410.1|hypothetical protein DMD35_14825 [Gemmatimonadetes bacterium]
BGC2: NRPS/PKS	ctg102_1320	73594	76060	forward	1	Transport	ref|WP_158514939.1|TonB-dependent receptor [Gemmatimonas phototrophica]
BGC2: NRPS/PKS	ctg102_1321	76136	76706	forward	1	Transport	gb|PHX65346.1|type 1 periplasmic binding fold superfamily protein [Gemmatimonadetes bacterium]
BGC2: NRPS/PKS	ctg102_1322	76795	77728	forward	1	Oxidoreductase	gb|PNV86023.1|L-lactate dehydrogenase [Desulfobacteraceae bacterium]
BGC2: NRPS/PKS	ctg102_1323	77792	78122	forward	1	Other or hypothetical protein	ref|WP_052735284.1|hypothetical protein [Kangiella geojedonensis]
